# Supplementary material for: Metabolomic and Transcriptomic Profiles in Diverse Brassica oleracea Crops Provide Insights into the Genetic Regulation of Glucosinolate Profiles
Source: J Agric Food Chem. 2024 Jul 8;72(28):16032–44. doi: 10.1021/acs.jafc.4c02932 (PMC11261609; doi:10.1021/acs.jafc.4c02932)
Supplement: Supplementary file 2 — jf4c02932_si_002.xlsx [file jf4c02932_si_002.xlsx]

## Sheet: Table S1
Table S1 Signature GSLs for the five B. oleracea morphotypes (Student-Newman-Keuls test with α=0.05).
GSL	Class	Chain Length	Signature morphotype
2-Propenyl	Aliphatic	C3	White
3-Hydroxypropyl	Aliphatic	C3	White
3-Methylsulfinylpropyl	Aliphatic	C3	Kale
3-Methylthiopropyl	Aliphatic	C3	Kale
2-Hydroxy-3-butenyl	Aliphatic	C4	White
3-Butenyl	Aliphatic	C4	White
4-Methylsulfinylbutyl	Aliphatic	C4	Broccoli
4-Methylthiobutyl	Aliphatic	C4	White
5-Methylsulfinylpentyl	Aliphatic	C5	Broccoli
5-Methylthiopentyl	Aliphatic	C5	White
8-Methylsulfinyloctyl_I	Aliphatic	C8	Kale
8-Methylsulfinyloctyl_II	Aliphatic	C8	---
2-Methylpropyl	Aliphatic	---	Kale
3-Methylbutyl	Aliphatic	---	Kale
Hexyl_I	Aliphatic	---	White
Hexyl_II	Aliphatic	---	White
Hexyl_III	Aliphatic	---	Kale
2-Phenylethyl	Aromatic	---	Kale
Benzyl	Aromatic	---	Cauliflower
1-Methoxy-3-indolylmethyl	Indolic	---	---
3-Indolymethyl	Indolic	---	Kale
4-Hydroxy-3-indolylmethyl	Indolic	---	Kale
4-Methoxy-3-indolylmethyl	Indolic	---	---

## Sheet: Table S2
Table S2 GSL related genes identified in the five B. oleracea genomes.
Gene	Broccoli	Cauliflower	Kale	Kohlrabi	White	Protein name	Process	Class
BoCYP83B1	BolC8g009760.Br	BolC8g009570.Ca	BolC8g010570.Ka	BolC8g009340.Ko	BolC8g009450.Wh	CYP83B1 monooxygenase	Core Structure Synthesis	genes
BoCYTB5C.1	BolC4g001270.Br	BolC4g001370.Ca	BolC4g001610.Ka	BolC4g001620.Ko	BolC4g001400.Wh	cytochrome B5 isoform C	Core Structure Synthesis	genes
BoCYTB5C.2	BolC4g071300.Br	BolC4g070280.Ca	BolC4g070860.Ka	BolC4g070000.Ko	BolC4g070810.Wh	cytochrome B5 isoform C	Core Structure Synthesis	genes
BoCYP79C1	BolC3g016980.Br	BolC3g016490.Ca	BolC3g016760.Ka	BolC3g016840.Ko	BolC3g016840.Wh	cytochrome P450 79C1	Core Structure Synthesis	genes
BoCYP79C2.1	BolC2g054500.Br	BolC2g053980.Ca	BolC2g053300.Ka	BolC2g054100.Ko	BolC2g053840.Wh	cytochrome P450 79C2	Core Structure Synthesis	genes
BoCYP79C2.2	-----	-----	-----	-----	BolC2g053850.Wh	cytochrome P450 79C2	Core Structure Synthesis	genes
BoCYP79F1;2	BolC5g014510.Br	BolC5g015250.Ca	BolC5g014750.Ka	BolC5g014740.Ko	BolC5g014320.Wh	cytochrome P450 79F1 or 79F2	Core Structure Synthesis	genes
BoCYP83A1	BolC4g041470.Br	BolC4g040960.Ca	BolC4g041420.Ka	BolC4g040820.Ko	BolC4g041240.Wh	cytochrome p450, family 83, subfamily a, polypeptide 1	Core Structure Synthesis	genes
BoSOT16.1	BolC2g032280.Br	-----	-----	-----	-----	cytosolic sulfotransferase 16	Core Structure Synthesis	genes
BoSOT16.2	BolC6g048910.Br	BolC6g047610.Ca	BolC6g047110.Ka	BolC6g046640.Ko	BolC6g047360.Wh	cytosolic sulfotransferase 16	Core Structure Synthesis	genes
BoSOT17	BolC5g016540.Br	BolC5g017580.Ca	BolC5g017050.Ka	BolC5g016860.Ko	BolC5g016510.Wh	cytosolic sulfotransferase 17	Core Structure Synthesis	genes
BoSOT18	BolC6g048890.Br	BolC6g047590.Ca	BolC6g047090.Ka	BolC6g046620.Ko	BolC6g047340.Wh	cytosolic sulfotransferase 18	Core Structure Synthesis	genes
BoGSTF10	BolC3g019780.Br	BolC3g019280.Ca	BolC3g019280.Ka	BolC3g019490.Ko	BolC3g019620.Wh	glutathione S-transferase F10	Core Structure Synthesis	genes
BoGSTF11	BolC5g064290.Br	BolC5g064710.Ca	BolC5g064210.Ka	BolC5g063490.Ko	BolC5g062970.Wh	glutathione S-transferase F11	Core Structure Synthesis	genes
BoGSTF9.1	BolC3g019770.Br	BolC3g019270.Ca	BolC3g019270.Ka	BolC3g019470.Ko	BolC3g019600.Wh	glutathione S-transferase F9	Core Structure Synthesis	genes
BoGSTF9.2	BolC4g058520.Br	BolC4g057540.Ca	BolC4g058460.Ka	BolC4g057510.Ko	BolC4g057880.Wh	glutathione S-transferase F9	Core Structure Synthesis	genes
BoGSTU13.1	BolC5g023750.Br	BolC5g024380.Ca	BolC5g023870.Ka	BolC5g023950.Ko	BolC5g023490.Wh	glutathione S-transferase U13	Core Structure Synthesis	genes
BoGSTU13.2	BolC7g020810.Br	BolC7g021160.Ca	BolC7g021260.Ka	BolC7g019930.Ko	BolC7g021110.Wh	glutathione S-transferase U13	Core Structure Synthesis	genes
BoGSTU20	BolC6g031550.Br	BolC6g030960.Ca	BolC6g029970.Ka	BolC6g029990.Ko	BolC6g030520.Wh	glutathione S-transferase U20	Core Structure Synthesis	genes
BoCYP79A2	BolC9g069850.Br	BolC9g069690.Ca	BolC9g068890.Ka	BolC9g068550.Ko	BolC9g069770.Wh	phenylalanine N-monooxygenase	Core Structure Synthesis	genes
BoSUR1.1	BolC7g000330.Br	BolC7g000350.Ca	BolC7g000310.Ka	BolC7g000380.Ko	BolC7g000390.Wh	S-alkyl-thiohydroximate lyase SUR1	Core Structure Synthesis	genes
BoSUR1.2	BolC9g015040.Br	-----	BolC9g014690.Ka	BolC9g014250.Ko	BolC9g014650.Wh	S-alkyl-thiohydroximate lyase SUR1	Core Structure Synthesis	genes
BoCYP79B2.1	BolC1g001060.Br	BolC1g001140.Ca	BolC1g001030.Ka	BolC1g001040.Ko	BolC1g001080.Wh	tryptophan N-monooxygenase 1	Core Structure Synthesis	genes
BoCYP79B2.2	BolC3g077410.Br	BolC3g076380.Ca	BolC3g075290.Ka	BolC3g075970.Ko	BolC3g077630.Wh	tryptophan N-monooxygenase 1	Core Structure Synthesis	genes
BoCYP79B2.3	BolC7g063240.Br	BolC7g063350.Ca	BolC7g063050.Ka	BolC7g062710.Ko	BolC7g063710.Wh	tryptophan N-monooxygenase 1	Core Structure Synthesis	genes
BoCYP79B3	BolC4g050550.Br	BolC4g049720.Ca	BolC4g050310.Ka	BolC4g049480.Ko	BolC4g050200.Wh	tryptophan N-monooxygenase 2	Core Structure Synthesis	genes
BoUGT74B1	BolC5g023230.Br	BolC5g024020.Ca	BolC5g023430.Ka	BolC5g023460.Ko	BolC5g023040.Wh	UDP-glycosyltransferase 74B1	Core Structure Synthesis	genes
BoUGT74C1.1	BolC4g017720.Br	BolC4g017460.Ca	BolC4g017640.Ka	BolC4g017370.Ko	BolC4g017370.Wh	UDP-glycosyltransferase 74C1	Core Structure Synthesis	genes
BoUGT74C1.2	BolC4g059620.Br	BolC4g058760.Ca	BolC4g059550.Ka	BolC4g058640.Ko	BolC4g058960.Wh	UDP-glycosyltransferase 74C1	Core Structure Synthesis	genes
BoUGT74C1.3	-----	-----	-----	-----	BolC4g058980.Wh	UDP-glycosyltransferase 74C1	Core Structure Synthesis	genes
BoUGT74C1.4	-----	-----	BolC5g011350.Ka	BolC5g011380.Ko	-----	UDP-glycosyltransferase 74C1	Core Structure Synthesis	genes
BoGGP1.1	BolC1g008760.Br	BolC1g009180.Ca	BolC1g008940.Ka	BolC1g008600.Ko	BolC1g009230.Wh	γ-glutamyl peptidase 1	Core Structure Synthesis	genes
BoGGP1.2	BolC3g087830.Br	BolC3g086330.Ca	BolC3g084730.Ka	BolC3g085570.Ko	BolC3g087210.Wh	γ-glutamyl peptidase 1	Core Structure Synthesis	genes
BoGGP1.3	BolC7g058570.Br	BolC7g058750.Ca	BolC7g058360.Ka	BolC7g057730.Ko	BolC7g058830.Wh	γ-glutamyl peptidase 1	Core Structure Synthesis	genes
BoCHY1	BolC2g066870.Br	BolC2g066080.Ca	BolC2g065290.Ka	BolC2g066330.Ko	BolC2g066000.Wh	3-hydroxyisobutyryl-CoA hydrolase 1	Cosubstrate Pathways	genes
BoAPR1	BolC9g032240.Br	BolC9g032430.Ca	BolC9g031730.Ka	BolC9g031300.Ko	BolC9g032070.Wh	5′-adenylylsulfate reductase 1	Cosubstrate Pathways	genes
BoAPR2	BolC4g027860.Br	BolC4g027450.Ca	BolC4g027510.Ka	BolC4g027150.Ko	BolC4g027730.Wh	5′-adenylylsulfate reductase 2	Cosubstrate Pathways	genes
BoAPR3.1	BolC1g016720.Br	BolC1g017030.Ca	BolC1g016270.Ka	BolC1g016130.Ko	BolC1g016800.Wh	5′-adenylylsulfate reductase 3	Cosubstrate Pathways	genes
BoAPR3.2	BolC7g052370.Br	BolC7g052500.Ca	BolC7g051880.Ka	BolC7g051180.Ko	BolC7g052500.Wh	5′-adenylylsulfate reductase 3	Cosubstrate Pathways	genes
BoAPK1.1	BolC3g055000.Br	BolC3g054370.Ca	BolC3g053750.Ka	BolC3g054070.Ko	BolC3g055060.Wh	adenylyl-sulfate kinase 1	Cosubstrate Pathways	genes
BoAPK1.2	BolC9g012490.Br	BolC9g012220.Ca	BolC9g012130.Ka	BolC9g011830.Ko	BolC9g012080.Wh	adenylyl-sulfate kinase 1	Cosubstrate Pathways	genes
BoAPK2.1	BolC1g001050.Br	BolC1g001130.Ca	BolC1g001020.Ka	BolC1g001030.Ko	BolC1g001070.Wh	adenylyl-sulfate kinase 2	Cosubstrate Pathways	genes
BoAPK2.2	BolC3g077390.Br	BolC3g076360.Ca	BolC3g075270.Ka	BolC3g075940.Ko	BolC3g077610.Wh	adenylyl-sulfate kinase 2	Cosubstrate Pathways	genes
BoAPK2.3	BolC7g063250.Br	BolC7g063360.Ca	BolC7g063060.Ka	BolC7g062720.Ko	BolC7g063720.Wh	adenylyl-sulfate kinase 2	Cosubstrate Pathways	genes
BoAAO4	BolC5g002960.Br	BolC5g003210.Ca	BolC5g002850.Ka	BolC5g003020.Ko	BolC5g002940.Wh	aldehyde oxidase 4	Cosubstrate Pathways	genes
BoASA1.1	BolC3g002800.Br	BolC3g002600.Ca	BolC3g002670.Ka	BolC3g002670.Ko	BolC3g002710.Wh	anthranilate synthase α subunit 1	Cosubstrate Pathways	genes
BoASA1.2	BolC9g069490.Br	BolC9g069330.Ca	BolC9g068540.Ka	BolC9g068200.Ko	BolC9g069420.Wh	anthranilate synthase α subunit 1	Cosubstrate Pathways	genes
BoOASA1.1	BolC1g028710.Br	BolC1g028660.Ca	BolC1g028460.Ka	BolC1g027780.Ko	BolC1g028570.Wh	anthranilate synthase α subunit 1	Cosubstrate Pathways	genes
BoOASA1.2	BolC8g014530.Br	BolC8g014280.Ca	BolC8g015220.Ka	BolC8g013680.Ko	BolC8g014040.Wh	anthranilate synthase α subunit 1	Cosubstrate Pathways	genes
BoAPS1.1	BolC3g051450.Br	BolC3g051000.Ca	BolC3g050380.Ka	BolC3g051040.Ko	BolC3g051780.Wh	ATP sulfurylase 1	Cosubstrate Pathways	genes
BoAPS1.2	BolC5g040530.Br	BolC5g041070.Ca	BolC5g040910.Ka	BolC5g040360.Ko	BolC5g039900.Wh	ATP sulfurylase 1	Cosubstrate Pathways	genes
BoAPS3	BolC1g029070.Br	BolC1g029020.Ca	BolC1g028820.Ka	BolC1g028140.Ko	BolC1g028970.Wh	ATP-sulfurylase 3	Cosubstrate Pathways	genes
BoBZO1	BolC3g049000.Br	BolC3g048750.Ca	BolC3g048060.Ka	BolC3g048660.Ko	BolC3g049470.Wh	benzoyloxy GSL 1	Cosubstrate Pathways	genes
BoGSH1.1	BolC1g018170.Br	BolC1g018690.Ca	BolC1g017800.Ka	BolC1g017530.Ko	BolC1g018190.Wh	glutamate-cysteine ligase	Cosubstrate Pathways	genes
BoGSH1.2	BolC3g083400.Br	BolC3g082340.Ca	BolC3g080800.Ka	BolC3g081580.Ko	BolC3g083300.Wh	glutamate-cysteine ligase	Cosubstrate Pathways	genes
BoGSH1.3	BolC7g053290.Br	BolC7g053350.Ca	BolC7g052780.Ka	BolC7g052190.Ko	BolC7g053500.Wh	glutamate-cysteine ligase	Cosubstrate Pathways	genes
BoGSH2.1	BolC7g041550.Br	BolC7g041770.Ca	BolC7g041730.Ka	BolC7g040500.Ko	BolC7g041900.Wh	glutathione synthetase	Cosubstrate Pathways	genes
BoGSH2.2	BolC9g005800.Br	BolC9g005700.Ca	BolC9g005790.Ka	BolC9g005520.Ko	BolC9g005790.Wh	glutathione synthetase	Cosubstrate Pathways	genes
BoSCPL17.1	-----	BolC1g053250.Ca	BolC1g053120.Ka	BolC1g051540.Ko	-----	serine carboxypeptidase-like 17	Cosubstrate Pathways	genes
BoSCPL17.2	BolC3g043960.Br	-----	-----	-----	BolC3g044510.Wh	serine carboxypeptidase-like 17	Cosubstrate Pathways	genes
BoTSB1	BolC9g045050.Br	BolC9g044910.Ca	BolC9g044000.Ka	BolC9g043520.Ko	BolC9g044640.Wh	tryptophan synthase β chain 1	Cosubstrate Pathways	genes
BoESM1	BolC5g053510.Br	BolC5g054090.Ca	BolC5g053590.Ka	BolC5g053080.Ko	BolC5g052650.Wh	epithiospecifier modifier 1	GSL Degradation	genes
BoESP.1	BolC2g046470.Br	BolC2g045900.Ca	BolC2g045500.Ka	BolC2g046020.Ko	BolC2g046270.Wh	epithiospecifier protein	GSL Degradation	genes
BoESP.2	BolC6g009830.Br	BolC6g009460.Ca	BolC6g008900.Ka	BolC6g009360.Ko	BolC6g009310.Wh	epithiospecifier protein	GSL Degradation	genes
BoESP.3	BolC7g027970.Br	BolC7g028360.Ca	BolC7g028390.Ka	BolC7g027190.Ko	BolC7g028190.Wh	epithiospecifier protein	GSL Degradation	genes
BoESP.4	BolC7g028020.Br	BolC7g028410.Ca	BolC7g028410.Ka	BolC7g027230.Ko	BolC7g028230.Wh	epithiospecifier protein	GSL Degradation	genes
BoTGG1;2.1	BolC2g060540.Br	BolC2g059530.Ca	BolC2g058770.Ka	BolC2g059720.Ko	BolC2g059400.Wh	myrosinase 1 or 2	GSL Degradation	genes
BoTGG1;2.10	BolC9g012600.Br	-----	BolC9g012220.Ka	-----	BolC9g012190.Wh	myrosinase 1 or 2	GSL Degradation	genes
BoTGG1;2.11	-----	-----	-----	-----	BolCng003220.Wh	myrosinase 1 or 2	GSL Degradation	genes
BoTGG1;2.2	BolC2g060550.Br	BolC2g059550.Ca	BolC2g058810.Ka	BolC2g059740.Ko	BolC2g059420.Wh	myrosinase 1 or 2	GSL Degradation	genes
BoTGG1;2.3	-----	BolC2g059560.Ca	BolC2g059180.Ka	-----	BolC2g059440.Wh	myrosinase 1 or 2	GSL Degradation	genes
BoTGG1;2.4	BolC2g061030.Br	BolC2g059990.Ca	-----	-----	BolC2g059900.Wh	myrosinase 1 or 2	GSL Degradation	genes
BoTGG1;2.5	-----	-----	-----	-----	BolC3g034350.Wh	myrosinase 1 or 2	GSL Degradation	genes
BoTGG1;2.6	BolC6g037700.Br	BolC6g037280.Ca	BolC6g036440.Ka	BolC6g036170.Ko	BolC6g036630.Wh	myrosinase 1 or 2	GSL Degradation	genes
BoTGG1;2.7	BolC8g024960.Br	BolC8g025050.Ca	BolC8g025870.Ka	BolC8g024660.Ko	BolC8g025200.Wh	myrosinase 1 or 2	GSL Degradation	genes
BoTGG1;2.8	BolC9g012580.Br	BolC9g012280.Ca	BolC9g012200.Ka	BolC9g011900.Ko	BolC9g012170.Wh	myrosinase 1 or 2	GSL Degradation	genes
BoTGG1;2.9	BolC9g012590.Br	BolC9g012290.Ca	BolC9g012210.Ka	-----	BolC9g012180.Wh	myrosinase 1 or 2	GSL Degradation	genes
BoTGG4;5.1	BolC5g033540.Br	BolC5g034170.Ca	BolC5g033850.Ka	BolC5g033740.Ko	BolC5g033310.Wh	myrosinase 4 or 5	GSL Degradation	genes
BoTGG4;5.2	BolC6g014190.Br	BolC6g013670.Ca	BolC6g013070.Ka	BolC6g013210.Ko	BolC6g013640.Wh	myrosinase 4 or 5	GSL Degradation	genes
BoTGG4;5.3	BolC6g014210.Br	BolC6g013690.Ca	BolC6g013100.Ka	BolC6g013230.Ko	BolC6g013670.Wh	myrosinase 4 or 5	GSL Degradation	genes
BoTGG4;5.4	BolC6g014220.Br	-----	BolC6g013110.Ka	BolCng002700.Ko	BolC6g013680.Wh	myrosinase 4 or 5	GSL Degradation	genes
BoNIT1;2;3	BolC3g015590.Br	BolC3g015090.Ca	BolC3g015280.Ka	BolC3g015490.Ko	BolC3g015390.Wh	nitrilase 1 or 2 or 3	GSL Degradation	genes
BoNIT4	BolC2g012690.Br	BolC2g012720.Ca	BolC2g012110.Ka	BolC2g012730.Ko	BolC2g013010.Wh	nitrilase 4	GSL Degradation	genes
BoNSP1;2;3;4.1	BolC1g048390.Br	BolC1g048550.Ca	BolC1g048350.Ka	BolC1g047010.Ko	BolC1g049080.Wh	nitrile specifier protein 1 or 2 or 3 or 4	GSL Degradation	genes
BoNSP1;2;3;4.2	BolC5g050570.Br	BolC5g051140.Ca	BolC5g050910.Ka	BolC5g050360.Ko	BolC5g049760.Wh	nitrile specifier protein 1 or 2 or 3 or 4	GSL Degradation	genes
BoNSP5.1	BolC2g058250.Br	BolC2g057240.Ca	BolC2g056470.Ka	BolC2g057280.Ko	BolC2g057080.Wh	nitrile specifier protein 5	GSL Degradation	genes
BoNSP5.2	BolC7g039420.Br	BolC7g039860.Ca	BolC7g039760.Ka	BolC7g038520.Ko	BolC7g039920.Wh	nitrile specifier protein 5	GSL Degradation	genes
BoPEN2	BolC4g005570.Br	BolC4g005780.Ca	BolC4g005800.Ka	BolC4g006090.Ko	BolC4g005680.Wh	penetration 2	GSL Degradation	genes
BoPEN3	BolC6g029730.Br	BolC6g029090.Ca	BolC6g028180.Ka	BolC6g028020.Ko	BolC6g028580.Wh	penetration 3	GSL Degradation	genes
BoPCS1.1	BolC2g046010.Br	BolC2g045370.Ca	BolC2g045210.Ka	BolC2g045660.Ko	BolC2g045810.Wh	phytochelatin synthase	GSL Degradation	genes
BoPCS1.2	BolC7g027490.Br	BolC7g027770.Ca	BolC7g027930.Ka	BolC7g026700.Ko	BolC7g027770.Wh	phytochelatin synthase	GSL Degradation	genes
BoPCS1.3	BolC9g025640.Br	BolC9g025350.Ca	BolC9g025070.Ka	BolC9g024680.Ko	BolC9g025220.Wh	phytochelatin synthase	GSL Degradation	genes
BoPYK10.1	BolC1g055350.Br	BolC1g055540.Ca	BolC1g055360.Ka	BolC1g053680.Ko	BolC1g056120.Wh	β glucosidase 23	GSL Degradation	genes
BoPYK10.2	BolC3g042110.Br	BolC3g042040.Ca	BolC3g041620.Ka	-----	BolC3g042640.Wh	β glucosidase 23	GSL Degradation	genes
BoBGLU28	BolC4g069980.Br	BolC4g068970.Ca	BolC4g069630.Ka	BolC4g068720.Ko	BolC4g069520.Wh	β-glucosidase 26	GSL Degradation	genes
BoBGLU30.1	BolC4g032190.Br	BolC4g032150.Ca	BolC4g031840.Ka	BolC4g031600.Ko	BolC4g032130.Wh	β-glucosidase 30	GSL Degradation	genes
BoBGLU30.2	BolC8g043240.Br	BolC8g043330.Ca	BolC8g044040.Ka	BolC8g042010.Ko	BolC8g044020.Wh	β-glucosidase 30	GSL Degradation	genes
BoBCAT3.1	BolC1g031140.Br	BolC1g031460.Ca	BolC1g030960.Ka	BolC1g030380.Ko	BolC1g031170.Wh	branched-chain amino acid aminotransferase 3	Side-Chain Elongation	genes
BoBCAT3.2	BolC8g032590.Br	BolC8g032750.Ca	BolC8g033450.Ka	BolC8g031850.Ko	BolC8g033650.Wh	branched-chain amino acid aminotransferase 3	Side-Chain Elongation	genes
BoBCAT4.1	BolC3g049380.Br	BolC3g049060.Ca	BolC3g048440.Ka	BolC3g049090.Ko	BolC3g049850.Wh	branched-chain amino acid aminotransferase 4	Side-Chain Elongation	genes
BoBCAT4.2	BolC5g045340.Br	BolC5g045770.Ca	BolC5g045960.Ka	BolC5g045350.Ko	BolC5g044940.Wh	branched-chain amino acid aminotransferase 4	Side-Chain Elongation	genes
BoBCAT6	BolC6g004870.Br	BolC6g005100.Ca	BolC6g004630.Ka	BolC6g004870.Ko	BolC6g004970.Wh	branched-chain amino acid aminotransferase 6	Side-Chain Elongation	genes
BoIMDH1	BolC2g006870.Br	BolC2g006770.Ca	BolC2g006130.Ka	BolC2g006870.Ko	BolC2g006790.Wh	isopropylmalate dehydrogenase 1	Side-Chain Elongation	genes
BoIIL1.1	BolC4g041750.Br	BolC4g041240.Ca	BolC4g041660.Ka	BolC4g041080.Ko	BolC4g041480.Wh	isopropylmalate isomerase large subunit 1	Side-Chain Elongation	genes
BoIIL1.2	-----	BolC6g022660.Ca	-----	-----	-----	isopropylmalate isomerase large subunit 1	Side-Chain Elongation	genes
BoIIL1.3	BolC8g008580.Br	BolC8g008310.Ca	BolC8g009280.Ka	BolC8g008200.Ko	BolC8g008390.Wh	isopropylmalate isomerase large subunit 1	Side-Chain Elongation	genes
BoIPMI1	BolC3g027630.Br	BolC3g027350.Ca	BolC3g027190.Ka	BolC3g027590.Ko	BolC3g028100.Wh	isopropylmalate isomerase small subunit 1	Side-Chain Elongation	genes
BoIPMI2	BolC4g004330.Br	BolC4g004460.Ca	BolC4g004480.Ka	BolC4g004660.Ko	BolC4g004330.Wh	isopropylmalate isomerase small subunit 2	Side-Chain Elongation	genes
BoMAM1.1	BolC1g034790.Br	BolC1g034770.Ca	BolC1g034380.Ka	BolC1g033940.Ko	BolC1g034380.Wh	methylthioalkylmalate synthase 1	Side-Chain Elongation	genes
BoMAM1.2	BolC7g045220.Br	BolC7g045390.Ca	BolC7g045260.Ka	BolC7g044200.Ko	BolC7g045720.Wh	methylthioalkylmalate synthase 1	Side-Chain Elongation	genes
BoMAM3.1	BolC4g062590.Br	BolC4g061650.Ca	BolC4g062480.Ka	BolC4g061560.Ko	BolC4g061870.Wh	methylthioalkylmalate synthase 3	Side-Chain Elongation	genes
BoMAM3.2	BolC7g045230.Br	BolC7g045400.Ca	BolC7g045270.Ka	BolC7g044210.Ko	BolC7g045740.Wh	methylthioalkylmalate synthase 3	Side-Chain Elongation	genes
BoGSL-OH.1	BolC3g010210.Br	BolC3g009840.Ca	BolC3g010050.Ka	BolC3g010060.Ko	BolC3g010150.Wh	2-oxoacid-dependent dioxygenase	Side-Chain Modification	genes
BoGSL-OH.2	BolC4g058450.Br	BolC4g057500.Ca	BolC4g058380.Ka	BolC4g057460.Ko	BolC4g057820.Wh	2-oxoacid-dependent dioxygenase	Side-Chain Modification	genes
BoGSL-OH.3	BolC4g058460.Br	BolC4g057520.Ca	BolC4g058390.Ka	BolC4g057470.Ko	BolC4g057830.Wh	2-oxoacid-dependent dioxygenase	Side-Chain Modification	genes
BoGSL-OH.4	BolC4g058480.Br	-----	BolC4g058410.Ka	BolC4g057490.Ko	BolC4g057840.Wh	2-oxoacid-dependent dioxygenase	Side-Chain Modification	genes
BoAOP2;3.1	BolC2g040280.Br	BolC2g040010.Ca	BolC2g039760.Ka	BolC2g040450.Ko	BolC2g040600.Wh	2-oxoglutarate-dependent dioxygenase	Side-Chain Modification	genes
BoAOP2;3.2	BolC3g035970.Br	BolC3g035820.Ca	BolC3g035440.Ka	BolC3g035900.Ko	BolC3g036260.Wh	2-oxoglutarate-dependent dioxygenase	Side-Chain Modification	genes
BoAOP2;3.3	BolC9g002510.Br	BolC9g002540.Ca	BolC9g002560.Ka	BolC9g002470.Ko	BolC9g002520.Wh	2-oxoglutarate-dependent dioxygenase	Side-Chain Modification	genes
BoAOP2;3.4	BolC9g002530.Br	-----	-----	-----	-----	2-oxoglutarate-dependent dioxygenase	Side-Chain Modification	genes
BoCYP81F1.1	BolC1g001830.Br	BolC1g001950.Ca	BolC1g001810.Ka	BolC1g001790.Ko	BolC1g001870.Wh	CYP81F1 monooxygenase	Side-Chain Modification	genes
BoCYP81F1.2	BolC1g001840.Br	BolC1g001960.Ca	BolC1g001820.Ka	BolC1g001800.Ko	BolC1g001880.Wh	CYP81F1 monooxygenase	Side-Chain Modification	genes
BoCYP81F1.3	-----	-----	-----	BolC6g035340.Ko	-----	CYP81F1 monooxygenase	Side-Chain Modification	genes
BoCYP81F2.1	BolC2g016520.Br	BolC2g016730.Ca	BolC2g016050.Ka	BolC2g016910.Ko	BolC2g017240.Wh	CYP81F2 monooxygenase	Side-Chain Modification	genes
BoCYP81F2.2	BolC3g014970.Br	BolC3g014380.Ca	BolC3g014600.Ka	BolC3g014910.Ko	-----	CYP81F2 monooxygenase	Side-Chain Modification	genes
BoCYP81F2.3	BolC9g048720.Br	BolC9g048320.Ca	BolC9g047840.Ka	BolC9g047110.Ko	BolC9g048400.Wh	CYP81F2 monooxygenase	Side-Chain Modification	genes
BoCYP81F2.4	-----	-----	BolCng003900.Ka	-----	-----	CYP81F2 monooxygenase	Side-Chain Modification	genes
BoCYP81F3.1	BolC1g001880.Br	BolC1g002030.Ca	BolC1g001870.Ka	BolC1g001850.Ko	BolC1g001910.Wh	CYP81F3 monooxygenase	Side-Chain Modification	genes
BoCYP81F3.2	BolC3g078250.Br	BolC3g077270.Ca	BolC3g076080.Ka	BolC3g076720.Ko	BolC3g078340.Wh	CYP81F3 monooxygenase	Side-Chain Modification	genes
BoCYP81F4.1	BolC1g001860.Br	BolC1g002010.Ca	BolC1g001840.Ka	BolC1g001820.Ko	BolC1g001900.Wh	CYP81F4 monooxygenase	Side-Chain Modification	genes
BoCYP81F4.2	BolC3g078160.Br	BolC3g077160.Ca	BolC3g076000.Ka	BolC3g076650.Ko	BolC3g078280.Wh	CYP81F4 monooxygenase	Side-Chain Modification	genes
BoCYP81F4.3	BolC3g078170.Br	BolC3g077170.Ca	BolC3g076020.Ka	BolC3g076660.Ko	BolC3g078300.Wh	CYP81F4 monooxygenase	Side-Chain Modification	genes
BoCYP81F4.4	BolC3g078210.Br	BolC3g077210.Ca	-----	BolC3g076690.Ko	-----	CYP81F4 monooxygenase	Side-Chain Modification	genes
BoFMOGS-OX1;2;3;4;6;7	BolC9g019430.Br	BolC9g019230.Ca	-----	BolC9g018600.Ko	BolC9g019010.Wh	flavin-containing monooxygenase 1 or 2 or 3 or 4 or 6 or 7	Side-Chain Modification	genes
BoFMOGS-OX5	BolC8g023300.Br	BolC8g023480.Ca	BolC8g024150.Ka	BolC8g023040.Ko	BolC8g023500.Wh	flavin-containing monooxygenase 5	Side-Chain Modification	genes
BoIGMT1;2.1	BolC5g019930.Br	BolC5g020680.Ca	BolC5g020190.Ka	BolC5g020210.Ko	BolC5g019700.Wh	indole glucosinolate O-methyltransferase 1 or 2	Side-Chain Modification	genes
BoIGMT1;2.2	BolC5g019940.Br	BolC5g020690.Ca	BolC5g020200.Ka	BolC5g020220.Ko	BolC5g019710.Wh	indole glucosinolate O-methyltransferase 1 or 2	Side-Chain Modification	genes
BoIGMT1;2.3	BolC5g019980.Br	BolC5g020720.Ca	BolC5g020220.Ka	BolC5g020250.Ko	BolC5g019740.Wh	indole glucosinolate O-methyltransferase 1 or 2	Side-Chain Modification	genes
BoIGMT1;2.4	-----	BolC5g020730.Ca	-----	-----	-----	indole glucosinolate O-methyltransferase 1 or 2	Side-Chain Modification	genes
BoIGMT1;2.5	BolC7g023010.Br	BolC7g023380.Ca	BolC7g023840.Ka	BolC7g022510.Ko	BolC7g023440.Wh	indole glucosinolate O-methyltransferase 1 or 2	Side-Chain Modification	genes
BoIGMT1;2.6	BolC7g023030.Br	BolC7g023400.Ca	BolC7g023850.Ka	BolC7g022530.Ko	BolC7g023460.Wh	indole glucosinolate O-methyltransferase 1 or 2	Side-Chain Modification	genes
BoIGMT1;2.7	BolC8g028700.Br	BolC8g028700.Ca	BolC8g029540.Ka	BolC8g028180.Ko	BolC8g028630.Wh	indole glucosinolate O-methyltransferase 1 or 2	Side-Chain Modification	genes
BoIGMT1;2.8	BolC8g028710.Br	BolC8g028710.Ca	BolC8g029550.Ka	BolC8g028190.Ko	BolC8g028640.Wh	indole glucosinolate O-methyltransferase 1 or 2	Side-Chain Modification	genes
BoIGMT5.1	BolC6g032670.Br	BolC6g032010.Ca	BolC6g031050.Ka	BolC6g030930.Ko	BolC6g031580.Wh	indole glucosinolate O-methyltransferase 5	Side-Chain Modification	genes
BoIGMT5.2	BolC6g051500.Br	BolC6g050280.Ca	BolC6g049740.Ka	BolC6g049350.Ko	BolC6g050390.Wh	indole glucosinolate O-methyltransferase 5	Side-Chain Modification	genes
BoCAMTA3	BolC4g050530.Br	BolC4g049690.Ca	BolC4g050280.Ka	BolC4g049460.Ko	BolC4g050160.Wh	calmodulin-binding transcription activator 3	Activator	transcriptional components and transporters
BoCCA1	-----	-----	-----	-----	-----	circadian clock-associated 1	Activator	transcriptional components and transporters
BoIQD1	BolC1g055030.Br	BolC1g055220.Ca	BolC1g055040.Ka	BolC1g053340.Ko	-----	IQ domain 1	Activator	transcriptional components and transporters
BoSLIM1	BolC6g048510.Br	BolC6g047240.Ca	BolC6g046750.Ka	BolC6g046300.Ko	BolC6g046990.Wh	sulfur limitation 1	Activator	transcriptional components and transporters
BoMYB115	-----	-----	-----	-----	-----	transcription factor MYB115	Activator	transcriptional components and transporters
BoMYB118	BolC2g056090.Br	BolC2g055400.Ca	BolC2g054760.Ka	BolC2g055530.Ko	BolC2g055310.Wh	transcription factor MYB118	Activator	transcriptional components and transporters
BoMYB122	BolC2g032270.Br	BolC2g031960.Ca	BolC2g031630.Ka	BolC2g032380.Ko	BolC2g032650.Wh	transcription factor MYB122	Activator	transcriptional components and transporters
BoMYB28.1	-----	-----	BolC5g008580.Ka	BolC5g008730.Ko	-----	transcription factor MYB28	Activator	transcriptional components and transporters
BoMYB28.2	BolC7g045730.Br	BolC7g045890.Ca	BolC7g045790.Ka	BolC7g044710.Ko	BolC7g046260.Wh	transcription factor MYB28	Activator	transcriptional components and transporters
BoMYB29;76	BolC9g068020.Br	BolC9g067690.Ca	BolC9g066960.Ka	BolC9g066640.Ko	BolC9g067830.Wh	transcription factor MYB29 or MYB76	Activator	transcriptional components and transporters
BoMYB34.1	-----	-----	BolC7g045360.Ka	BolC7g044290.Ko	BolC7g045820.Wh	transcription factor MYB34	Activator	transcriptional components and transporters
BoMYB34.2	BolC9g008010.Br	BolC9g007950.Ca	BolC9g007740.Ka	BolC9g007460.Ko	BolC9g007860.Wh	transcription factor MYB34	Activator	transcriptional components and transporters
BoMYB51.1	-----	BolC8g026770.Ca	BolC8g027620.Ka	BolC8g026380.Ko	-----	transcription factor MYB51	Activator	transcriptional components and transporters
BoMYB51.2	BolC8g050960.Br	BolC8g051010.Ca	BolC8g051760.Ka	BolC8g049540.Ko	BolC8g051660.Wh	transcription factor MYB51	Activator	transcriptional components and transporters
BoMYB51.3	-----	-----	BolC8g051780.Ka	-----	BolC8g051680.Wh	transcription factor MYB51	Activator	transcriptional components and transporters
BoMYB51.4	-----	-----	BolC8g051790.Ka	-----	BolC8g051690.Wh	transcription factor MYB51	Activator	transcriptional components and transporters
BoMYC2	BolC5g038750.Br	BolC5g039080.Ca	BolC5g039080.Ka	BolC5g038530.Ko	BolC5g038150.Wh	transcription factor MYC2	Activator	transcriptional components and transporters
BoMYC3	BolC7g030730.Br	BolC7g031110.Ca	BolC7g031340.Ka	BolC7g029930.Ko	BolC7g031130.Wh	transcription factor MYC3	Activator	transcriptional components and transporters
BoMYC4	BolC1g011940.Br	BolC1g012250.Ca	BolC1g011860.Ka	BolC1g011720.Ko	BolC1g012340.Wh	transcription factor MYC4	Activator	transcriptional components and transporters
BoOBP2	BolC5g005910.Br	BolC5g006080.Ca	BolC5g005820.Ka	BolC5g005910.Ko	BolC5g005690.Wh	UAS-tagged root patterning 3	Activator	transcriptional components and transporters
BoHY5	BolC9g064610.Br	BolC9g064180.Ca	BolC9g063480.Ka	BolC9g062990.Ko	BolC9g064340.Wh	long hypocotyl 5	Activator/Repressor	transcriptional components and transporters
BoMED25/PFT1.1	BolC3g071900.Br	BolC3g070980.Ca	BolC3g069810.Ka	BolC3g070550.Ko	BolC3g072260.Wh	mediator subunit 25	Mediator	transcriptional components and transporters
BoMED25/PFT1.2	BolC5g024880.Br	BolC5g025780.Ca	BolC5g025130.Ka	BolC5g025080.Ko	BolC5g024530.Wh	mediator subunit 25	Mediator	transcriptional components and transporters
BoMED5	BolC7g014530.Br	BolC7g015040.Ca	BolC7g014850.Ka	BolC7g014240.Ko	BolC7g014800.Wh	mediator subunit 5	Mediator	transcriptional components and transporters
BoFRS7;12	BolC3g010460.Br	BolC3g010140.Ca	BolC3g010330.Ka	BolC3g010380.Ko	BolC3g010440.Wh	Far1 related sequence 7	Repressor	transcriptional components and transporters
BoSD1.1	BolC2g058770.Br	BolC2g057760.Ca	BolC2g057020.Ka	BolC2g057870.Ko	BolC2g057630.Wh	protein sulfur deficiency-induced 1	Repressor	transcriptional components and transporters
BoSD1.2	BolC7g039970.Br	BolC7g040430.Ca	BolC7g040320.Ka	BolC7g039110.Ko	BolC7g040420.Wh	protein sulfur deficiency-induced 1	Repressor	transcriptional components and transporters
BoSD1.3	BolC9g005070.Br	BolC9g005010.Ca	BolC9g005090.Ka	BolC9g004820.Ko	BolC9g005090.Wh	protein sulfur deficiency-induced 1	Repressor	transcriptional components and transporters
BoSD2	BolC5g003130.Br	BolC5g003370.Ca	BolC5g003010.Ka	BolC5g003190.Ko	BolC5g003100.Wh	protein sulfur deficiency-induced 2	Repressor	transcriptional components and transporters
BoGTR1.1	BolC1g033190.Br	BolC1g033150.Ca	BolC1g032710.Ka	BolC1g032260.Ko	BolC1g032760.Wh	GSL transporter-1	Transporter	transcriptional components and transporters
BoGTR1.2	BolC3g065550.Br	BolC3g064900.Ca	BolC3g060600.Ka	BolC3g064270.Ko	BolC3g065520.Wh	GSL transporter-1	Transporter	transcriptional components and transporters
BoGTR1.3	BolC3g071120.Br	BolC3g070350.Ca	BolC3g069100.Ka	BolC3g069830.Ko	BolC3g071580.Wh	GSL transporter-1	Transporter	transcriptional components and transporters
BoGTR2.1	BolC2g064140.Br	BolC2g063340.Ca	BolC2g062360.Ka	BolC2g063360.Ko	BolC2g063270.Wh	GSL transporter-2	Transporter	transcriptional components and transporters
BoGTR2.2	BolC3g062810.Br	BolC3g062110.Ca	BolC3g063140.Ka	BolC3g061620.Ko	BolC3g062820.Wh	GSL transporter-2	Transporter	transcriptional components and transporters
BoGTR2.3	BolC9g008830.Br	BolC9g008800.Ca	BolC9g008610.Ka	BolC9g008310.Ko	BolC9g008650.Wh	GSL transporter-2	Transporter	transcriptional components and transporters
BoBAT5.1	BolC3g034640.Br	BolC3g034390.Ca	BolC3g034040.Ka	BolC3g034460.Ko	BolC3g034710.Wh	probable sodium/metabolite cotransporter BASS5	Transporter	transcriptional components and transporters
BoBAT5.2	BolC9g033550.Br	BolC9g033560.Ca	BolC9g032960.Ka	BolC9g032490.Ko	BolC9g033380.Wh	probable sodium/metabolite cotransporter BASS5	Transporter	transcriptional components and transporters
BoSULTR1;1	BolC2g020660.Br	BolC2g020700.Ca	BolC2g020000.Ka	BolC2g021310.Ko	BolC2g021150.Wh	sulfate transporter 1;1	Transporter	transcriptional components and transporters
BoSULTR1;2.1	BolC2g035490.Br	BolC2g035450.Ca	BolC2g035090.Ka	BolC2g035540.Ko	BolC2g035960.Wh	sulfate transporter 1;2	Transporter	transcriptional components and transporters
BoSULTR1;2.2	BolC6g052430.Br	BolC6g051170.Ca	BolC6g050610.Ka	BolC6g050330.Ko	BolC6g051300.Wh	sulfate transporter 1;2	Transporter	transcriptional components and transporters

## Sheet: Table S3
Table S3 Position of GSL related genes identified in the five B. oleracea genomes.
GSL_Gene_ID	Gene_ID	Chr	Start	Stop	Strand	Assembly
BoCYP83B1	BolC8g009760.Br	C8	11729088	11730739	-	Broccoli
BoCYTB5C.1	BolC4g001270.Br	C4	1181561	1182133	-	Broccoli
BoCYTB5C.2	BolC4g071300.Br	C4	63701525	63702121	+	Broccoli
BoCYP79C1	BolC3g016980.Br	C3	8267238	8269823	-	Broccoli
BoCYP79C2.1	BolC2g054500.Br	C2	54191582	54194574	+	Broccoli
BoCYP79F1;2	BolC5g014510.Br	C5	8307108	8309291	+	Broccoli
BoCYP83A1	BolC4g041470.Br	C4	40943686	40945291	+	Broccoli
BoSOT16.1	BolC2g032280.Br	C2	26397724	26398737	-	Broccoli
BoSOT16.2	BolC6g048910.Br	C6	44155155	44156171	-	Broccoli
BoSOT17	BolC5g016540.Br	C5	9565891	9566904	+	Broccoli
BoSOT18	BolC6g048890.Br	C6	44142929	44143963	+	Broccoli
BoGSTF10	BolC3g019780.Br	C3	10054861	10056057	+	Broccoli
BoGSTF11	BolC5g064290.Br	C5	54629380	54630215	-	Broccoli
BoGSTF9.1	BolC3g019770.Br	C3	10049648	10050550	+	Broccoli
BoGSTF9.2	BolC4g058520.Br	C4	56275523	56276401	+	Broccoli
BoGSTU13.1	BolC5g023750.Br	C5	15416273	15417123	-	Broccoli
BoGSTU13.2	BolC7g020810.Br	C7	24699555	24700739	+	Broccoli
BoGSTU20	BolC6g031550.Br	C6	31243788	31244754	+	Broccoli
BoCYP79A2	BolC9g069850.Br	C9	61168429	61170283	+	Broccoli
BoSUR1.1	BolC7g000330.Br	C7	363296	365335	+	Broccoli
BoSUR1.2	BolC9g015040.Br	C9	9601475	9604131	-	Broccoli
BoCYP79B2.1	BolC1g001060.Br	C1	480495	482331	+	Broccoli
BoCYP79B2.2	BolC3g077410.Br	C3	61070389	61073023	+	Broccoli
BoCYP79B2.3	BolC7g063240.Br	C7	54662094	54664407	-	Broccoli
BoCYP79B3	BolC4g050550.Br	C4	49172084	49174283	+	Broccoli
BoUGT74B1	BolC5g023230.Br	C5	14880205	14881778	-	Broccoli
BoUGT74C1.1	BolC4g017720.Br	C4	13554545	13557623	-	Broccoli
BoUGT74C1.2	BolC4g059620.Br	C4	56983001	56991814	+	Broccoli
BoGGP1.1	BolC1g008760.Br	C1	4470340	4471512	-	Broccoli
BoGGP1.2	BolC3g087830.Br	C3	70056438	70058163	-	Broccoli
BoGGP1.3	BolC7g058570.Br	C7	52309703	52311104	+	Broccoli
BoCHY1	BolC2g066870.Br	C2	63935967	63938571	+	Broccoli
BoAPR1	BolC9g032240.Br	C9	26582873	26584501	-	Broccoli
BoAPR2	BolC4g027860.Br	C4	27278200	27290855	+	Broccoli
BoAPR3.1	BolC1g016720.Br	C1	10044874	10046419	-	Broccoli
BoAPR3.2	BolC7g052370.Br	C7	48849324	48850906	-	Broccoli
BoAPK1.1	BolC3g055000.Br	C3	35709369	35710810	+	Broccoli
BoAPK1.2	BolC9g012490.Br	C9	7580732	7582008	+	Broccoli
BoAPK2.1	BolC1g001050.Br	C1	471645	473447	+	Broccoli
BoAPK2.2	BolC3g077390.Br	C3	61048449	61049638	+	Broccoli
BoAPK2.3	BolC7g063250.Br	C7	54667508	54668904	-	Broccoli
BoAAO4	BolC5g002960.Br	C5	1471480	1477205	-	Broccoli
BoASA1.1	BolC3g002800.Br	C3	1277107	1279834	-	Broccoli
BoASA1.2	BolC9g069490.Br	C9	61042966	61045505	+	Broccoli
BoOASA1.1	BolC1g028710.Br	C1	19362665	19364656	+	Broccoli
BoOASA1.2	BolC8g014530.Br	C8	19968853	19970629	-	Broccoli
BoAPS1.1	BolC3g051450.Br	C3	32331781	32333971	+	Broccoli
BoAPS1.2	BolC5g040530.Br	C5	36016316	36018399	-	Broccoli
BoAPS3	BolC1g029070.Br	C1	19837552	19839474	+	Broccoli
BoBZO1	BolC3g049000.Br	C3	30369199	30371349	-	Broccoli
BoGSH1.1	BolC1g018170.Br	C1	11194667	11197937	-	Broccoli
BoGSH1.2	BolC3g083400.Br	C3	66561877	66564773	-	Broccoli
BoGSH1.3	BolC7g053290.Br	C7	49443451	49446277	-	Broccoli
BoGSH2.1	BolC7g041550.Br	C7	42357007	42359426	-	Broccoli
BoGSH2.2	BolC9g005800.Br	C9	3297488	3299812	-	Broccoli
BoSCPL17.2	BolC3g043960.Br	C3	26854934	26857359	-	Broccoli
BoTSB1	BolC9g045050.Br	C9	42990234	42992108	-	Broccoli
BoESM1	BolC5g053510.Br	C5	47998100	48000029	-	Broccoli
BoESP.1	BolC2g046470.Br	C2	45489327	45490891	-	Broccoli
BoESP.2	BolC6g009830.Br	C6	10306997	10308266	-	Broccoli
BoESP.3	BolC7g027970.Br	C7	31986520	31987810	-	Broccoli
BoESP.4	BolC7g028020.Br	C7	32034177	32035464	-	Broccoli
BoTGG1;2.1	BolC2g060540.Br	C2	59247096	59249857	-	Broccoli
BoTGG1;2.10	BolC9g012600.Br	C9	7722643	7725294	+	Broccoli
BoTGG1;2.2	BolC2g060550.Br	C2	59258519	59308102	-	Broccoli
BoTGG1;2.4	BolC2g061030.Br	C2	59646910	59675749	+	Broccoli
BoTGG1;2.6	BolC6g037700.Br	C6	36378554	36388843	+	Broccoli
BoTGG1;2.7	BolC8g024960.Br	C8	28610990	28613694	+	Broccoli
BoTGG1;2.8	BolC9g012580.Br	C9	7683309	7685954	+	Broccoli
BoTGG1;2.9	BolC9g012590.Br	C9	7703048	7705696	+	Broccoli
BoTGG4;5.1	BolC5g033540.Br	C5	26289893	26292784	+	Broccoli
BoTGG4;5.2	BolC6g014190.Br	C6	15391401	15394667	+	Broccoli
BoTGG4;5.3	BolC6g014210.Br	C6	15427717	15429852	+	Broccoli
BoTGG4;5.4	BolC6g014220.Br	C6	15433107	15435928	+	Broccoli
BoNIT1;2;3	BolC3g015590.Br	C3	7478579	7480312	-	Broccoli
BoNIT4	BolC2g012690.Br	C2	7389105	7390844	+	Broccoli
BoNSP1;2;3;4.1	BolC1g048390.Br	C1	43491973	43493766	-	Broccoli
BoNSP1;2;3;4.2	BolC5g050570.Br	C5	45710445	45712720	-	Broccoli
BoNSP5.1	BolC2g058250.Br	C2	57446752	57447802	-	Broccoli
BoNSP5.2	BolC7g039420.Br	C7	41141526	41154640	-	Broccoli
BoPEN2	BolC4g005570.Br	C4	4429308	4432099	+	Broccoli
BoPEN3	BolC6g029730.Br	C6	29917099	29922143	-	Broccoli
BoPCS1.1	BolC2g046010.Br	C2	44916274	44918826	+	Broccoli
BoPCS1.2	BolC7g027490.Br	C7	31279304	31281701	+	Broccoli
BoPCS1.3	BolC9g025640.Br	C9	20300286	20303346	+	Broccoli
BoPYK10.1	BolC1g055350.Br	C1	48469021	48472319	+	Broccoli
BoPYK10.2	BolC3g042110.Br	C3	25571444	25574205	+	Broccoli
BoBGLU28	BolC4g069980.Br	C4	63008776	63011285	+	Broccoli
BoBGLU30.1	BolC4g032190.Br	C4	31877849	31881486	-	Broccoli
BoBGLU30.2	BolC8g043240.Br	C8	41196198	41200280	+	Broccoli
BoBCAT3.1	BolC1g031140.Br	C1	22215624	22217950	-	Broccoli
BoBCAT3.2	BolC8g032590.Br	C8	34080351	34082465	+	Broccoli
BoBCAT4.1	BolC3g049380.Br	C3	30648987	30651311	-	Broccoli
BoBCAT4.2	BolC5g045340.Br	C5	41024932	41027522	+	Broccoli
BoBCAT6	BolC6g004870.Br	C6	6110399	6112265	-	Broccoli
BoIMDH1	BolC2g006870.Br	C2	3776905	3778831	+	Broccoli
BoIIL1.1	BolC4g041750.Br	C4	41204466	41207910	+	Broccoli
BoIIL1.3	BolC8g008580.Br	C8	9397778	9401306	+	Broccoli
BoIPMI1	BolC3g027630.Br	C3	15118377	15119114	+	Broccoli
BoIPMI2	BolC4g004330.Br	C4	3450914	3451690	+	Broccoli
BoMAM1.1	BolC1g034790.Br	C1	27473323	27478001	-	Broccoli
BoMAM1.2	BolC7g045220.Br	C7	44644692	44647915	-	Broccoli
BoMAM3.1	BolC4g062590.Br	C4	58890605	58894891	+	Broccoli
BoMAM3.2	BolC7g045230.Br	C7	44660680	44690710	-	Broccoli
BoGSL-OH.1	BolC3g010210.Br	C3	4950802	4952057	+	Broccoli
BoGSL-OH.2	BolC4g058450.Br	C4	56195016	56196270	-	Broccoli
BoGSL-OH.3	BolC4g058460.Br	C4	56220377	56221630	-	Broccoli
BoGSL-OH.4	BolC4g058480.Br	C4	56231517	56232068	-	Broccoli
BoAOP2;3.1	BolC2g040280.Br	C2	34265846	34268175	-	Broccoli
BoAOP2;3.2	BolC3g035970.Br	C3	21821984	21823777	+	Broccoli
BoAOP2;3.3	BolC9g002510.Br	C9	1548619	1550508	-	Broccoli
BoAOP2;3.4	BolC9g002530.Br	C9	1559749	1561637	-	Broccoli
BoCYP81F1.1	BolC1g001830.Br	C1	866063	867894	-	Broccoli
BoCYP81F1.2	BolC1g001840.Br	C1	873345	875251	-	Broccoli
BoCYP81F2.1	BolC2g016520.Br	C2	10600873	10602635	-	Broccoli
BoCYP81F2.2	BolC3g014970.Br	C3	7113149	7122637	-	Broccoli
BoCYP81F2.3	BolC9g048720.Br	C9	46601948	46604158	+	Broccoli
BoCYP81F3.1	BolC1g001880.Br	C1	908501	910818	-	Broccoli
BoCYP81F3.2	BolC3g078250.Br	C3	61777951	61780302	-	Broccoli
BoCYP81F4.1	BolC1g001860.Br	C1	890621	892338	-	Broccoli
BoCYP81F4.2	BolC3g078160.Br	C3	61675677	61677661	-	Broccoli
BoCYP81F4.3	BolC3g078170.Br	C3	61680718	61682558	-	Broccoli
BoCYP81F4.4	BolC3g078210.Br	C3	61722958	61724815	-	Broccoli
BoFMOGS-OX1;2;3;4;6;7	BolC9g019430.Br	C9	13809717	13815725	-	Broccoli
BoFMOGS-OX5	BolC8g023300.Br	C8	27447267	27449182	+	Broccoli
BoIGMT1;2.1	BolC5g019930.Br	C5	12096891	12098180	-	Broccoli
BoIGMT1;2.2	BolC5g019940.Br	C5	12099790	12101109	-	Broccoli
BoIGMT1;2.3	BolC5g019980.Br	C5	12118798	12120101	-	Broccoli
BoIGMT1;2.5	BolC7g023010.Br	C7	27015554	27016845	-	Broccoli
BoIGMT1;2.6	BolC7g023030.Br	C7	27020879	27022192	-	Broccoli
BoIGMT1;2.7	BolC8g028700.Br	C8	30931300	30932596	-	Broccoli
BoIGMT1;2.8	BolC8g028710.Br	C8	30937538	30938838	-	Broccoli
BoIGMT5.1	BolC6g032670.Br	C6	32193643	32195334	+	Broccoli
BoIGMT5.2	BolC6g051500.Br	C6	45471116	45472820	-	Broccoli
BoCAMTA3	BolC4g050530.Br	C4	49153793	49158682	+	Broccoli
BoIQD1	BolC1g055030.Br	C1	48258364	48260950	+	Broccoli
BoSLIM1	BolC6g048510.Br	C6	43983181	43985281	-	Broccoli
BoMYB118	BolC2g056090.Br	C2	55664755	55666925	-	Broccoli
BoMYB122	BolC2g032270.Br	C2	26382965	26384566	+	Broccoli
BoMYB28.2	BolC7g045730.Br	C7	45011223	45012502	-	Broccoli
BoMYB29;76	BolC9g068020.Br	C9	60339305	60341615	+	Broccoli
BoMYB34.2	BolC9g008010.Br	C9	4685221	4686391	+	Broccoli
BoMYB51.2	BolC8g050960.Br	C8	45694716	45695968	-	Broccoli
BoMYC2	BolC5g038750.Br	C5	33885784	33887616	+	Broccoli
BoMYC3	BolC7g030730.Br	C7	34411621	34413357	+	Broccoli
BoMYC4	BolC1g011940.Br	C1	6626051	6627808	-	Broccoli
BoOBP2	BolC5g005910.Br	C5	2891247	2892590	-	Broccoli
BoHY5	BolC9g064610.Br	C9	58550754	58551842	+	Broccoli
BoMED25/PFT1.1	BolC3g071900.Br	C3	56821438	56826315	+	Broccoli
BoMED25/PFT1.2	BolC5g024880.Br	C5	16639608	16644346	+	Broccoli
BoMED5	BolC7g014530.Br	C7	18448366	18453737	-	Broccoli
BoFRS7;12	BolC3g010460.Br	C3	5072987	5075560	+	Broccoli
BoSD1.1	BolC2g058770.Br	C2	57845268	57847507	-	Broccoli
BoSD1.2	BolC7g039970.Br	C7	41441938	41443854	-	Broccoli
BoSD1.3	BolC9g005070.Br	C9	2896912	2898267	-	Broccoli
BoSD2	BolC5g003130.Br	C5	1561294	1562439	-	Broccoli
BoGTR1.1	BolC1g033190.Br	C1	24802793	24805155	+	Broccoli
BoGTR1.2	BolC3g065550.Br	C3	45176905	45179683	+	Broccoli
BoGTR1.3	BolC3g071120.Br	C3	56241037	56243659	-	Broccoli
BoGTR2.1	BolC2g064140.Br	C2	62036075	62038470	-	Broccoli
BoGTR2.2	BolC3g062810.Br	C3	41904935	41907327	+	Broccoli
BoGTR2.3	BolC9g008830.Br	C9	5212213	5214574	-	Broccoli
BoBAT5.1	BolC3g034640.Br	C3	20732102	20733970	+	Broccoli
BoBAT5.2	BolC9g033550.Br	C9	27814875	27816956	-	Broccoli
BoSULTR1;1	BolC2g020660.Br	C2	14434504	14440548	-	Broccoli
BoSULTR1;2.1	BolC2g035490.Br	C2	29628304	29631415	+	Broccoli
BoSULTR1;2.2	BolC6g052430.Br	C6	45974749	45977749	+	Broccoli
BoCYP83B1	BolC8g009570.Ca	C8	11398661	11400312	-	Cauliflower
BoCYTB5C.1	BolC4g001370.Ca	C4	1135358	1135930	-	Caulifower
BoCYTB5C.2	BolC4g070280.Ca	C4	64197498	64198094	+	Cauliflower
BoCYP79C1	BolC3g016490.Ca	C3	8274490	8277074	-	Caulifower
BoCYP79C2.1	BolC2g053980.Ca	C2	53397846	53400838	+	Cauliflower
BoCYP79F1;2	BolC5g015250.Ca	C5	8478980	8481915	+	Caulifower
BoCYP83A1	BolC4g040960.Ca	C4	41575436	41577060	+	Cauliflower
BoSOT16.2	BolC6g047610.Ca	C6	43824941	43825957	-	Caulifower
BoSOT17	BolC5g017580.Ca	C5	9874198	9875211	+	Cauliflower
BoSOT18	BolC6g047590.Ca	C6	43812715	43813749	+	Caulifower
BoGSTF10	BolC3g019280.Ca	C3	10042901	10044101	+	Cauliflower
BoGSTF11	BolC5g064710.Ca	C5	54646642	54647475	-	Caulifower
BoGSTF9.1	BolC3g019270.Ca	C3	10040142	10041037	+	Cauliflower
BoGSTF9.2	BolC4g057540.Ca	C4	56600608	56601486	+	Caulifower
BoGSTU13.1	BolC5g024380.Ca	C5	15583989	15584839	-	Cauliflower
BoGSTU13.2	BolC7g021160.Ca	C7	26917617	26918801	+	Caulifower
BoGSTU20	BolC6g030960.Ca	C6	31191320	31192286	+	Cauliflower
BoCYP79A2	BolC9g069690.Ca	C9	61392845	61394696	+	Caulifower
BoSUR1.1	BolC7g000350.Ca	C7	2377092	2385914	+	Cauliflower
BoCYP79B2.1	BolC1g001140.Ca	C1	556775	558613	+	Caulifower
BoCYP79B2.2	BolC3g076380.Ca	C3	60743183	60745796	+	Cauliflower
BoCYP79B2.3	BolC7g063350.Ca	C7	56808587	56810900	-	Caulifower
BoCYP79B3	BolC4g049720.Ca	C4	49530378	49532595	+	Cauliflower
BoUGT74B1	BolC5g024020.Ca	C5	15214972	15216545	-	Caulifower
BoUGT74C1.1	BolC4g017460.Ca	C4	13355846	13358924	-	Cauliflower
BoUGT74C1.2	BolC4g058760.Ca	C4	57392635	57394746	+	Caulifower
BoGGP1.1	BolC1g009180.Ca	C1	4646324	4647769	-	Cauliflower
BoGGP1.2	BolC3g086330.Ca	C3	69369370	69371100	-	Caulifower
BoGGP1.3	BolC7g058750.Ca	C7	54370859	54372260	+	Cauliflower
BoCHY1	BolC2g066080.Ca	C2	63183940	63186548	+	Caulifower
BoAPR1	BolC9g032430.Ca	C9	26796421	26798049	-	Cauliflower
BoAPR2	BolC4g027450.Ca	C4	27516769	27518733	+	Caulifower
BoAPR3.1	BolC1g017030.Ca	C1	10341747	10343336	-	Cauliflower
BoAPR3.2	BolC7g052500.Ca	C7	50826502	50828082	-	Caulifower
BoAPK1.1	BolC3g054370.Ca	C3	35790883	35792318	+	Cauliflower
BoAPK1.2	BolC9g012220.Ca	C9	7663461	7664671	+	Caulifower
BoAPK2.1	BolC1g001130.Ca	C1	547994	549795	+	Cauliflower
BoAPK2.2	BolC3g076360.Ca	C3	60707759	60708944	+	Caulifower
BoAPK2.3	BolC7g063360.Ca	C7	56813994	56815390	-	Cauliflower
BoAAO4	BolC5g003210.Ca	C5	1715398	1721167	-	Caulifower
BoASA1.1	BolC3g002600.Ca	C3	1259549	1262276	-	Cauliflower
BoASA1.2	BolC9g069330.Ca	C9	61264847	61267383	+	Caulifower
BoOASA1.1	BolC1g028660.Ca	C1	19460057	19462051	+	Cauliflower
BoOASA1.2	BolC8g014280.Ca	C8	18091959	18093735	-	Caulifower
BoAPS1.1	BolC3g051000.Ca	C3	32424610	32426804	+	Cauliflower
BoAPS1.2	BolC5g041070.Ca	C5	36268585	36270668	-	Caulifower
BoAPS3	BolC1g029020.Ca	C1	19939228	19941150	+	Cauliflower
BoBZO1	BolC3g048750.Ca	C3	30560824	30562974	-	Caulifower
BoGSH1.1	BolC1g018690.Ca	C1	11622619	11625889	-	Cauliflower
BoGSH1.2	BolC3g082340.Ca	C3	66079080	66081503	-	Caulifower
BoGSH1.3	BolC7g053350.Ca	C7	51473080	51475887	-	Cauliflower
BoGSH2.1	BolC7g041770.Ca	C7	44222446	44224878	-	Caulifower
BoGSH2.2	BolC9g005700.Ca	C9	3312011	3314335	-	Cauliflower
BoSCPL17.1	BolC1g053250.Ca	C1	46237892	46240369	+	Caulifower
BoTSB1	BolC9g044910.Ca	C9	43802418	43804292	-	Cauliflower
BoESM1	BolC5g054090.Ca	C5	48179053	48180982	-	Caulifower
BoESP.1	BolC2g045900.Ca	C2	45553541	45555102	-	Cauliflower
BoESP.2	BolC6g009460.Ca	C6	10175993	10177262	-	Caulifower
BoESP.3	BolC7g028360.Ca	C7	33950295	33951584	-	Cauliflower
BoESP.4	BolC7g028410.Ca	C7	33997991	33999278	-	Caulifower
BoTGG1;2.1	BolC2g059530.Ca	C2	58316518	58330715	-	Cauliflower
BoTGG1;2.2	BolC2g059550.Ca	C2	58348716	58351492	-	Caulifower
BoTGG1;2.3	BolC2g059560.Ca	C2	58370802	58372802	-	Cauliflower
BoTGG1;2.4	BolC2g059990.Ca	C2	58747124	58749884	+	Caulifower
BoTGG1;2.6	BolC6g037280.Ca	C6	36297036	36300128	+	Cauliflower
BoTGG1;2.7	BolC8g025050.Ca	C8	27172729	27175436	+	Caulifower
BoTGG1;2.8	BolC9g012280.Ca	C9	7764956	7845755	+	Cauliflower
BoTGG1;2.9	BolC9g012290.Ca	C9	7861477	7864155	+	Caulifower
BoTGG4;5.1	BolC5g034170.Ca	C5	26687448	26688930	+	Cauliflower
BoTGG4;5.2	BolC6g013670.Ca	C6	15293143	15296409	+	Caulifower
BoTGG4;5.3	BolC6g013690.Ca	C6	15329944	15331049	+	Cauliflower
BoNIT1;2;3	BolC3g015090.Ca	C3	7408621	7410345	-	Caulifower
BoNIT4	BolC2g012720.Ca	C2	7398639	7400378	+	Cauliflower
BoNSP1;2;3;4.1	BolC1g048550.Ca	C1	42876139	42877932	-	Caulifower
BoNSP1;2;3;4.2	BolC5g051140.Ca	C5	45808970	45889003	-	Cauliflower
BoNSP5.1	BolC2g057240.Ca	C2	56512055	56513105	-	Caulifower
BoNSP5.2	BolC7g039860.Ca	C7	43117408	43128668	-	Cauliflower
BoPEN2	BolC4g005780.Ca	C4	4413369	4416161	+	Caulifower
BoPEN3	BolC6g029090.Ca	C6	29867944	29872952	-	Cauliflower
BoPCS1.1	BolC2g045370.Ca	C2	44963926	44966494	+	Caulifower
BoPCS1.2	BolC7g027770.Ca	C7	33240396	33242970	-	Cauliflower
BoPCS1.3	BolC9g025350.Ca	C9	20248110	20256206	+	Caulifower
BoPYK10.1	BolC1g055540.Ca	C1	47705096	47707858	+	Cauliflower
BoPYK10.2	BolC3g042040.Ca	C3	25758390	25761210	+	Caulifower
BoBGLU28	BolC4g068970.Ca	C4	63519701	63523669	+	Cauliflower
BoBGLU30.1	BolC4g032150.Ca	C4	32803931	32807568	-	Caulifower
BoBGLU30.2	BolC8g043330.Ca	C8	39584229	39588310	+	Cauliflower
BoBCAT3.1	BolC1g031460.Ca	C1	22447284	22449571	-	Caulifower
BoBCAT3.2	BolC8g032750.Ca	C8	32614724	32616796	+	Cauliflower
BoBCAT4.1	BolC3g049060.Ca	C3	30809405	30811729	-	Caulifower
BoBCAT4.2	BolC5g045770.Ca	C5	41152211	41154799	+	Cauliflower
BoBCAT6	BolC6g005100.Ca	C6	6199930	6201796	-	Caulifower
BoIMDH1	BolC2g006770.Ca	C2	3669896	3671822	+	Cauliflower
BoIIL1.1	BolC4g041240.Ca	C4	41824774	41828217	+	Caulifower
BoIIL1.2	BolC6g022660.Ca	C6	24804246	24804744	+	Cauliflower
BoIIL1.3	BolC8g008310.Ca	C8	8862636	8866163	+	Caulifower
BoIPMI1	BolC3g027350.Ca	C3	15324905	15325642	+	Cauliflower
BoIPMI2	BolC4g004460.Ca	C4	3370460	3371236	+	Caulifower
BoMAM1.1	BolC1g034770.Ca	C1	27155293	27159971	-	Cauliflower
BoMAM1.2	BolC7g045390.Ca	C7	46544462	46547684	-	Caulifower
BoMAM3.1	BolC4g061650.Ca	C4	59348723	59353009	+	Cauliflower
BoMAM3.2	BolC7g045400.Ca	C7	46559882	46590331	-	Caulifower
BoGSL-OH.1	BolC3g009840.Ca	C3	4816097	4817352	+	Cauliflower
BoGSL-OH.2	BolC4g057500.Ca	C4	56505986	56536958	-	Caulifower
BoGSL-OH.3	BolC4g057520.Ca	C4	56548805	56550327	-	Cauliflower
BoAOP2;3.1	BolC2g040010.Ca	C2	35073655	35075984	-	Caulifower
BoAOP2;3.2	BolC3g035820.Ca	C3	22156647	22161125	+	Cauliflower
BoAOP2;3.3	BolC9g002540.Ca	C9	1619200	1621097	-	Caulifower
BoCYP81F1.1	BolC1g001950.Ca	C1	962886	965959	-	Cauliflower
BoCYP81F1.2	BolC1g001960.Ca	C1	977595	979354	-	Caulifower
BoCYP81F2.1	BolC2g016730.Ca	C2	10709501	10711266	-	Cauliflower
BoCYP81F2.2	BolC3g014380.Ca	C3	6976409	6978707	-	Caulifower
BoCYP81F2.3	BolC9g048320.Ca	C9	47425014	47427224	+	Cauliflower
BoCYP81F3.1	BolC1g002030.Ca	C1	1019436	1021923	-	Caulifower
BoCYP81F3.2	BolC3g077270.Ca	C3	61512088	61514439	-	Cauliflower
BoCYP81F4.1	BolC1g002010.Ca	C1	1005702	1007419	-	Caulifower
BoCYP81F4.2	BolC3g077160.Ca	C3	61409834	61411816	-	Cauliflower
BoCYP81F4.3	BolC3g077170.Ca	C3	61414873	61416277	-	Caulifower
BoCYP81F4.4	BolC3g077210.Ca	C3	61457111	61458968	-	Cauliflower
BoFMOGS-OX1;2;3;4;6;7	BolC9g019230.Ca	C9	13891168	13897177	-	Caulifower
BoFMOGS-OX5	BolC8g023480.Ca	C8	26123244	26125159	+	Cauliflower
BoIGMT1;2.1	BolC5g020680.Ca	C5	12223445	12224735	-	Caulifower
BoIGMT1;2.2	BolC5g020690.Ca	C5	12234801	12267837	-	Cauliflower
BoIGMT1;2.3	BolC5g020720.Ca	C5	12292821	12293051	-	Caulifower
BoIGMT1;2.4	BolC5g020730.Ca	C5	12294729	12296043	-	Cauliflower
BoIGMT1;2.5	BolC7g023380.Ca	C7	29073410	29074701	-	Caulifower
BoIGMT1;2.6	BolC7g023400.Ca	C7	29078735	29080048	-	Cauliflower
BoIGMT1;2.7	BolC8g028700.Ca	C8	29346008	29347304	-	Caulifower
BoIGMT1;2.8	BolC8g028710.Ca	C8	29352254	29353554	-	Cauliflower
BoIGMT5.1	BolC6g032010.Ca	C6	32074652	32076343	+	Caulifower
BoIGMT5.2	BolC6g050280.Ca	C6	45172891	45174595	-	Cauliflower
BoCAMTA3	BolC4g049690.Ca	C4	49492480	49497413	+	Caulifower
BoIQD1	BolC1g055220.Ca	C1	47485179	47486965	+	Cauliflower
BoSLIM1	BolC6g047240.Ca	C6	43645454	43647552	-	Caulifower
BoMYB118	BolC2g055400.Ca	C2	54815780	54817940	-	Cauliflower
BoMYB122	BolC2g031960.Ca	C2	26824913	26826513	+	Caulifower
BoMYB28.2	BolC7g045890.Ca	C7	46928570	46929945	-	Cauliflower
BoMYB29;76	BolC9g067690.Ca	C9	60543930	60546238	+	Caulifower
BoMYB34.2	BolC9g007950.Ca	C9	4707626	4708796	+	Cauliflower
BoMYB51.1	BolC8g026770.Ca	C8	28098539	28100103	+	Caulifower
BoMYB51.2	BolC8g051010.Ca	C8	43944590	43945842	-	Cauliflower
BoMYC2	BolC5g039080.Ca	C5	34000961	34002793	+	Caulifower
BoMYC3	BolC7g031110.Ca	C7	36394740	36396476	+	Cauliflower
BoMYC4	BolC1g012250.Ca	C1	6791749	6793509	-	Caulifower
BoOBP2	BolC5g006080.Ca	C5	3115051	3116392	-	Cauliflower
BoHY5	BolC9g064180.Ca	C9	58798208	58799284	+	Caulifower
BoMED25/PFT1.1	BolC3g070980.Ca	C3	56560440	56565339	+	Cauliflower
BoMED25/PFT1.2	BolC5g025780.Ca	C5	17089455	17094180	+	Caulifower
BoMED5	BolC7g015040.Ca	C7	20607671	20613041	-	Cauliflower
BoFRS7;12	BolC3g010140.Ca	C3	4968652	4971229	+	Caulifower
BoSD1.1	BolC2g057760.Ca	C2	56900860	56903118	-	Cauliflower
BoSD1.2	BolC7g040430.Ca	C7	43400095	43402013	-	Caulifower
BoSD1.3	BolC9g005010.Ca	C9	2920618	2921983	-	Cauliflower
BoSD2	BolC5g003370.Ca	C5	1793905	1795051	-	Caulifower
BoGTR1.1	BolC1g033150.Ca	C1	24708209	24710573	+	Cauliflower
BoGTR1.2	BolC3g064900.Ca	C3	45642899	45645677	+	Caulifower
BoGTR1.3	BolC3g070350.Ca	C3	55998252	56000874	-	Cauliflower
BoGTR2.1	BolC2g063340.Ca	C2	61199770	61202169	-	Caulifower
BoGTR2.2	BolC3g062110.Ca	C3	42329668	42332017	+	Cauliflower
BoGTR2.3	BolC9g008800.Ca	C9	5242910	5245287	-	Caulifower
BoBAT5.1	BolC3g034390.Ca	C3	20944956	20946824	+	Cauliflower
BoBAT5.2	BolC9g033560.Ca	C9	28024186	28026267	-	Caulifower
BoSULTR1;1	BolC2g020700.Ca	C2	14450437	14455811	-	Cauliflower
BoSULTR1;2.1	BolC2g035450.Ca	C2	30527055	30530166	+	Caulifower
BoSULTR1;2.2	BolC6g051170.Ca	C6	45655386	45658386	+	Cauliflower
BoCYP83B1	BolC8g010570.Ka	C8	12170218	12171869	-	Kale
BoCYTB5C.1	BolC4g001610.Ka	C4	1709189	1709773	-	Kale
BoCYTB5C.2	BolC4g070860.Ka	C4	65805474	65806070	+	Kale
BoCYP79C1	BolC3g016760.Ka	C3	8392506	8395090	-	Kale
BoCYP79C2.1	BolC2g053300.Ka	C2	53779860	53783084	+	Kale
BoCYP79F1;2	BolC5g014750.Ka	C5	8317238	8318363	+	Kale
BoCYP83A1	BolC4g041420.Ka	C4	43076088	43077712	+	Kale
BoSOT16.2	BolC6g047110.Ka	C6	43889475	43890491	-	Kale
BoSOT17	BolC5g017050.Ka	C5	9719866	9720879	+	Kale
BoSOT18	BolC6g047090.Ka	C6	43877249	43878283	+	Kale
BoGSTF10	BolC3g019280.Ka	C3	10216780	10217979	+	Kale
BoGSTF11	BolC5g064210.Ka	C5	55483065	55483898	-	Kale
BoGSTF9.1	BolC3g019270.Ka	C3	10214023	10214918	+	Kale
BoGSTF9.2	BolC4g058460.Ka	C4	58181840	58182718	+	Kale
BoGSTU13.1	BolC5g023870.Ka	C5	15343440	15344291	-	Kale
BoGSTU13.2	BolC7g021260.Ka	C7	26000188	26001372	+	Kale
BoGSTU20	BolC6g029970.Ka	C6	30439334	30440300	+	Kale
BoCYP79A2	BolC9g068890.Ka	C9	62826124	62827978	+	Kale
BoSUR1.1	BolC7g000310.Ka	C7	366701	368741	+	Kale
BoSUR1.2	BolC9g014690.Ka	C9	9912649	9915304	-	Kale
BoCYP79B2.1	BolC1g001030.Ka	C1	476164	477991	+	Kale
BoCYP79B2.2	BolC3g075290.Ka	C3	60920692	60923300	+	Kale
BoCYP79B2.3	BolC7g063050.Ka	C7	56109233	56111544	-	Kale
BoCYP79B3	BolC4g050310.Ka	C4	51099188	51101413	+	Kale
BoUGT74B1	BolC5g023430.Ka	C5	14939214	14940787	-	Kale
BoUGT74C1.1	BolC4g017640.Ka	C4	14466964	14470253	-	Kale
BoUGT74C1.2	BolC4g059550.Ka	C4	58960344	58962439	+	Kale
BoUGT74C1.4	BolC5g011350.Ka	C5	5905693	5907841	+	Kale
BoGGP1.1	BolC1g008940.Ka	C1	4785985	4787429	-	Kale
BoGGP1.2	BolC3g084730.Ka	C3	69830259	69831984	-	Kale
BoGGP1.3	BolC7g058360.Ka	C7	53758353	53759754	+	Kale
BoCHY1	BolC2g065290.Ka	C2	63709696	63712304	+	Kale
BoAPR1	BolC9g031730.Ka	C9	26967515	26969143	-	Kale
BoAPR2	BolC4g027510.Ka	C4	28837723	28839687	+	Kale
BoAPR3.1	BolC1g016270.Ka	C1	10158684	10160273	-	Kale
BoAPR3.2	BolC7g051880.Ka	C7	50146300	50147880	-	Kale
BoAPK1.1	BolC3g053750.Ka	C3	35765980	35767415	+	Kale
BoAPK1.2	BolC9g012130.Ka	C9	7657900	7659172	+	Kale
BoAPK2.1	BolC1g001020.Ka	C1	467991	469902	+	Kale
BoAPK2.2	BolC3g075270.Ka	C3	60898751	60899940	+	Kale
BoAPK2.3	BolC7g063060.Ka	C7	56114701	56116097	-	Kale
BoAAO4	BolC5g002850.Ka	C5	1342394	1348160	-	Kale
BoASA1.1	BolC3g002670.Ka	C3	1237923	1240778	-	Kale
BoASA1.2	BolC9g068540.Ka	C9	62702498	62705038	+	Kale
BoOASA1.1	BolC1g028460.Ka	C1	19624592	19626586	+	Kale
BoOASA1.2	BolC8g015220.Ka	C8	21786214	21787990	-	Kale
BoAPS1.1	BolC3g050380.Ka	C3	32547945	32550136	+	Kale
BoAPS1.2	BolC5g040910.Ka	C5	36993385	36995468	-	Kale
BoAPS3	BolC1g028820.Ka	C1	20124501	20126744	+	Kale
BoBZO1	BolC3g048060.Ka	C3	30647173	30649322	-	Kale
BoGSH1.1	BolC1g017800.Ka	C1	11363429	11366666	-	Kale
BoGSH1.2	BolC3g080800.Ka	C3	66451449	66453807	-	Kale
BoGSH1.3	BolC7g052780.Ka	C7	50741254	50744080	-	Kale
BoGSH2.1	BolC7g041730.Ka	C7	43896923	43899399	-	Kale
BoGSH2.2	BolC9g005790.Ka	C9	3315452	3317773	-	Kale
BoSCPL17.1	BolC1g053120.Ka	C1	48010994	48013471	+	Kale
BoTSB1	BolC9g044000.Ka	C9	44630689	44632561	-	Kale
BoESM1	BolC5g053590.Ka	C5	48927909	48929839	-	Kale
BoESP.1	BolC2g045500.Ka	C2	45204301	45205915	-	Kale
BoESP.2	BolC6g008900.Ka	C6	9374878	9376147	-	Kale
BoESP.3	BolC7g028390.Ka	C7	33003273	33004552	-	Kale
BoESP.4	BolC7g028410.Ka	C7	33037449	33038727	-	Kale
BoTGG1;2.1	BolC2g058770.Ka	C2	58678877	58681641	-	Kale
BoTGG1;2.10	BolC9g012220.Ka	C9	7766169	7768820	+	Kale
BoTGG1;2.2	BolC2g058810.Ka	C2	58694267	58697027	-	Kale
BoTGG1;2.3	BolC2g059180.Ka	C2	59120465	59149296	+	Kale
BoTGG1;2.6	BolC6g036440.Ka	C6	36088675	36093176	+	Kale
BoTGG1;2.7	BolC8g025870.Ka	C8	31144148	31146852	+	Kale
BoTGG1;2.8	BolC9g012200.Ka	C9	7726833	7729481	+	Kale
BoTGG1;2.9	BolC9g012210.Ka	C9	7746575	7749222	+	Kale
BoTGG4;5.1	BolC5g033850.Ka	C5	25879632	25882511	+	Kale
BoTGG4;5.2	BolC6g013070.Ka	C6	14698676	14701942	+	Kale
BoTGG4;5.3	BolC6g013100.Ka	C6	14734994	14737129	+	Kale
BoTGG4;5.4	BolC6g013110.Ka	C6	14740331	14743153	+	Kale
BoNIT1;2;3	BolC3g015280.Ka	C3	7603736	7605470	-	Kale
BoNIT4	BolC2g012110.Ka	C2	7478581	7480356	+	Kale
BoNSP1;2;3;4.1	BolC1g048350.Ka	C1	44445985	44447773	-	Kale
BoNSP1;2;3;4.2	BolC5g050910.Ka	C5	46873726	46882848	-	Kale
BoNSP5.1	BolC2g056470.Ka	C2	56767743	56768792	-	Kale
BoNSP5.2	BolC7g039760.Ka	C7	42675185	42685117	-	Kale
BoPEN2	BolC4g005800.Ka	C4	5137919	5140710	+	Kale
BoPEN3	BolC6g028180.Ka	C6	29146144	29151191	-	Kale
BoPCS1.1	BolC2g045210.Ka	C2	44859659	44862225	-	Kale
BoPCS1.2	BolC7g027930.Ka	C7	32334840	32337404	+	Kale
BoPCS1.3	BolC9g025070.Ka	C9	20503870	20511591	+	Kale
BoPYK10.1	BolC1g055360.Ka	C1	49480859	49484158	+	Kale
BoPYK10.2	BolC3g041620.Ka	C3	26042873	26045634	+	Kale
BoBGLU28	BolC4g069630.Ka	C4	65173210	65176445	+	Kale
BoBGLU30.1	BolC4g031840.Ka	C4	33688419	33692111	-	Kale
BoBGLU30.2	BolC8g044040.Ka	C8	43827922	43832004	+	Kale
BoBCAT3.1	BolC1g030960.Ka	C1	22602383	22604670	-	Kale
BoBCAT3.2	BolC8g033450.Ka	C8	36605894	36607966	+	Kale
BoBCAT4.1	BolC3g048440.Ka	C3	30954514	30956888	-	Kale
BoBCAT4.2	BolC5g045960.Ka	C5	42685149	42687743	+	Kale
BoBCAT6	BolC6g004630.Ka	C6	5091254	5093122	-	Kale
BoIMDH1	BolC2g006130.Ka	C2	3468881	3470787	+	Kale
BoIIL1.1	BolC4g041660.Ka	C4	43330941	43334384	+	Kale
BoIIL1.3	BolC8g009280.Ka	C8	9632259	9635786	+	Kale
BoIPMI1	BolC3g027190.Ka	C3	15635340	15636077	+	Kale
BoIPMI2	BolC4g004480.Ka	C4	3973501	3974277	+	Kale
BoMAM1.1	BolC1g034380.Ka	C1	28048671	28053800	-	Kale
BoMAM1.2	BolC7g045260.Ka	C7	46108247	46111469	-	Kale
BoMAM3.1	BolC4g062480.Ka	C4	60893041	60894477	+	Kale
BoMAM3.2	BolC7g045270.Ka	C7	46123689	46126483	-	Kale
BoGSL-OH.1	BolC3g010050.Ka	C3	4949705	4950960	+	Kale
BoGSL-OH.2	BolC4g058380.Ka	C4	58101338	58102592	-	Kale
BoGSL-OH.3	BolC4g058390.Ka	C4	58126697	58127950	-	Kale
BoGSL-OH.4	BolC4g058410.Ka	C4	58136846	58138386	-	Kale
BoAOP2;3.1	BolC2g039760.Ka	C2	35434028	35436538	-	Kale
BoAOP2;3.2	BolC3g035440.Ka	C3	22251777	22252436	+	Kale
BoAOP2;3.3	BolC9g002560.Ka	C9	1571011	1572908	-	Kale
BoCYP81F1.1	BolC1g001810.Ka	C1	890582	892479	-	Kale
BoCYP81F1.2	BolC1g001820.Ka	C1	896770	899074	-	Kale
BoCYP81F2.1	BolC2g016050.Ka	C2	10946953	10948690	-	Kale
BoCYP81F2.2	BolC3g014600.Ka	C3	7138393	7151324	-	Kale
BoCYP81F2.3	BolC9g047840.Ka	C9	48454769	48456979	+	Kale
BoCYP81F3.1	BolC1g001870.Ka	C1	930653	932974	-	Kale
BoCYP81F3.2	BolC3g076080.Ka	C3	61605785	61608136	-	Kale
BoCYP81F4.1	BolC1g001840.Ka	C1	914582	916299	-	Kale
BoCYP81F4.2	BolC3g076000.Ka	C3	61503518	61510399	-	Kale
BoCYP81F4.3	BolC3g076020.Ka	C3	61550800	61552655	-	Kale
BoFMOGS-OX5	BolC8g024150.Ka	C8	30024365	30026280	+	Kale
BoIGMT1;2.1	BolC5g020190.Ka	C5	12202189	12203474	-	Kale
BoIGMT1;2.2	BolC5g020200.Ka	C5	12205076	12206394	-	Kale
BoIGMT1;2.3	BolC5g020220.Ka	C5	12215016	12216329	-	Kale
BoIGMT1;2.5	BolC7g023840.Ka	C7	28431384	28432675	+	Kale
BoIGMT1;2.6	BolC7g023850.Ka	C7	28439075	28440351	+	Kale
BoIGMT1;2.7	BolC8g029540.Ka	C8	33422454	33423761	-	Kale
BoIGMT1;2.8	BolC8g029550.Ka	C8	33430483	33431783	-	Kale
BoIGMT5.1	BolC6g031050.Ka	C6	31438016	31439707	+	Kale
BoIGMT5.2	BolC6g049740.Ka	C6	45164811	45166514	-	Kale
BoCAMTA3	BolC4g050280.Ka	C4	51061492	51066253	+	Kale
BoIQD1	BolC1g055040.Ka	C1	49243621	49245466	+	Kale
BoSLIM1	BolC6g046750.Ka	C6	43716365	43718465	-	Kale
BoMYB118	BolC2g054760.Ka	C2	55081075	55083235	-	Kale
BoMYB122	BolC2g031630.Ka	C2	27677324	27678925	+	Kale
BoMYB28.1	BolC5g008580.Ka	C5	4113302	4114677	+	Kale
BoMYB28.2	BolC7g045790.Ka	C7	46486103	46487478	-	Kale
BoMYB29;76	BolC9g066960.Ka	C9	61931090	61933400	+	Kale
BoMYB34.1	BolC7g045360.Ka	C7	46183605	46184985	+	Kale
BoMYB34.2	BolC9g007740.Ka	C9	4669668	4670842	+	Kale
BoMYB51.1	BolC8g027620.Ka	C8	32144640	32146171	+	Kale
BoMYB51.2	BolC8g051760.Ka	C8	48194780	48196012	-	Kale
BoMYB51.3	BolC8g051780.Ka	C8	48212939	48214171	-	Kale
BoMYB51.4	BolC8g051790.Ka	C8	48232350	48233602	-	Kale
BoMYC2	BolC5g039080.Ka	C5	34717601	34719433	+	Kale
BoMYC3	BolC7g031340.Ka	C7	35473619	35475355	+	Kale
BoMYC4	BolC1g011860.Ka	C1	6932055	6933815	-	Kale
BoOBP2	BolC5g005820.Ka	C5	2731441	2733039	-	Kale
BoHY5	BolC9g063480.Ka	C9	60153801	60154877	+	Kale
BoMED25/PFT1.1	BolC3g069810.Ka	C3	56726169	56731068	+	Kale
BoMED25/PFT1.2	BolC5g025130.Ka	C5	16514103	16518907	+	Kale
BoMED5	BolC7g014850.Ka	C7	19502484	19507855	-	Kale
BoFRS7;12	BolC3g010330.Ka	C3	5074908	5077482	+	Kale
BoSD1.1	BolC2g057020.Ka	C2	57199099	57201338	-	Kale
BoSD1.2	BolC7g040320.Ka	C7	42935929	42937846	-	Kale
BoSD1.3	BolC9g005090.Ka	C9	2948164	2949529	-	Kale
BoSD2	BolC5g003010.Ka	C5	1424527	1425670	-	Kale
BoGTR1.1	BolC1g032710.Ka	C1	25149592	25151954	+	Kale
BoGTR1.2	BolC3g060600.Ka	C3	42049564	42052273	-	Kale
BoGTR1.3	BolC3g069100.Ka	C3	56182185	56184789	-	Kale
BoGTR2.1	BolC2g062360.Ka	C2	61577884	61580280	-	Kale
BoGTR2.2	BolC3g063140.Ka	C3	45269377	45271769	-	Kale
BoGTR2.3	BolC9g008610.Ka	C9	5150084	5152461	-	Kale
BoBAT5.1	BolC3g034040.Ka	C3	21116843	21118715	+	Kale
BoBAT5.2	BolC9g032960.Ka	C9	28250413	28252502	-	Kale
BoSULTR1;1	BolC2g020000.Ka	C2	14914928	14919411	-	Kale
BoSULTR1;2.1	BolC2g035090.Ka	C2	31036650	31039761	+	Kale
BoSULTR1;2.2	BolC6g050610.Ka	C6	45693309	45696572	+	Kale
BoCYP83B1	BolC8g009340.Ko	C8	11091938	11093589	-	Kohlrabi
BoCYTB5C.1	BolC4g001620.Ko	C4	1559138	1559722	-	Kohlrabi
BoCYTB5C.2	BolC4g070000.Ko	C4	64861536	64862132	+	Kohlrabi
BoCYP79C1	BolC3g016840.Ko	C3	8335418	8338004	-	Kohlrabi
BoCYP79C2.1	BolC2g054100.Ko	C2	55491423	55494648	+	Kohlrabi
BoCYP79F1;2	BolC5g014740.Ko	C5	8205903	8207028	+	Kohlrabi
BoCYP83A1	BolC4g040820.Ko	C4	42147257	42148862	+	Kohlrabi
BoSOT16.2	BolC6g046640.Ko	C6	45044687	45045703	-	Kohlrabi
BoSOT17	BolC5g016860.Ko	C5	9548224	9549237	+	Kohlrabi
BoSOT18	BolC6g046620.Ko	C6	45026859	45027893	+	Kohlrabi
BoGSTF10	BolC3g019490.Ko	C3	10099546	10100742	+	Kohlrabi
BoGSTF11	BolC5g063490.Ko	C5	55963393	55964238	-	Kohlrabi
BoGSTF9.1	BolC3g019470.Ko	C3	10094335	10095237	+	Kohlrabi
BoGSTF9.2	BolC4g057510.Ko	C4	57216344	57217222	+	Kohlrabi
BoGSTU13.1	BolC5g023950.Ko	C5	15308064	15308914	-	Kohlrabi
BoGSTU13.2	BolC7g019930.Ko	C7	24926088	24927276	+	Kohlrabi
BoGSTU20	BolC6g029990.Ko	C6	31887867	31888833	+	Kohlrabi
BoCYP79A2	BolC9g068550.Ko	C9	62893742	62895596	+	Kohlrabi
BoSUR1.1	BolC7g000380.Ko	C7	603200	636714	+	Kohlrabi
BoSUR1.2	BolC9g014250.Ko	C9	9651844	9654499	-	Kohlrabi
BoCYP79B2.1	BolC1g001040.Ko	C1	486296	488134	+	Kohlrabi
BoCYP79B2.2	BolC3g075970.Ko	C3	59648147	59650760	+	Kohlrabi
BoCYP79B2.3	BolC7g062710.Ko	C7	55922017	55923393	-	Kohlrabi
BoCYP79B3	BolC4g049480.Ko	C4	50009480	50011833	+	Kohlrabi
BoUGT74B1	BolC5g023460.Ko	C5	14863833	14865406	-	Kohlrabi
BoUGT74C1.1	BolC4g017370.Ko	C4	13497420	13500709	-	Kohlrabi
BoUGT74C1.2	BolC4g058640.Ko	C4	57999416	58001511	+	Kohlrabi
BoUGT74C1.4	BolC5g011380.Ko	C5	5983126	5986091	+	Kohlrabi
BoGGP1.1	BolC1g008600.Ko	C1	4482083	4483527	-	Kohlrabi
BoGGP1.2	BolC3g085570.Ko	C3	68655222	68656952	-	Kohlrabi
BoGGP1.3	BolC7g057730.Ko	C7	53485056	53486457	+	Kohlrabi
BoCHY1	BolC2g066330.Ko	C2	65491177	65493785	+	Kohlrabi
BoAPR1	BolC9g031300.Ko	C9	26785108	26786736	-	Kohlrabi
BoAPR2	BolC4g027150.Ko	C4	27825150	27827113	+	Kohlrabi
BoAPR3.1	BolC1g016130.Ko	C1	9918502	9920090	-	Kohlrabi
BoAPR3.2	BolC7g051180.Ko	C7	49840655	49842235	-	Kohlrabi
BoAPK1.1	BolC3g054070.Ko	C3	35415894	35417329	+	Kohlrabi
BoAPK1.2	BolC9g011830.Ko	C9	7625161	7626371	+	Kohlrabi
BoAPK2.1	BolC1g001030.Ko	C1	477203	479004	+	Kohlrabi
BoAPK2.2	BolC3g075940.Ko	C3	59626200	59627386	+	Kohlrabi
BoAPK2.3	BolC7g062720.Ko	C7	55931462	55932860	-	Kohlrabi
BoAAO4	BolC5g003020.Ko	C5	1370116	1375887	-	Kohlrabi
BoASA1.1	BolC3g002670.Ko	C3	1292938	1295649	-	Kohlrabi
BoASA1.2	BolC9g068200.Ko	C9	62766152	62768688	+	Kohlrabi
BoOASA1.1	BolC1g027780.Ko	C1	19155785	19157776	+	Kohlrabi
BoOASA1.2	BolC8g013680.Ko	C8	17983111	17984887	-	Kohlrabi
BoAPS1.1	BolC3g051040.Ko	C3	32488762	32490952	+	Kohlrabi
BoAPS1.2	BolC5g040360.Ko	C5	37319344	37321427	-	Kohlrabi
BoAPS3	BolC1g028140.Ko	C1	19634526	19636448	+	Kohlrabi
BoBZO1	BolC3g048660.Ko	C3	30584698	30586848	-	Kohlrabi
BoGSH1.1	BolC1g017530.Ko	C1	11105109	11107979	-	Kohlrabi
BoGSH1.2	BolC3g081580.Ko	C3	65164691	65169670	-	Kohlrabi
BoGSH1.3	BolC7g052190.Ko	C7	50478298	50481172	-	Kohlrabi
BoGSH2.1	BolC7g040500.Ko	C7	43083717	43086193	-	Kohlrabi
BoGSH2.2	BolC9g005520.Ko	C9	3344752	3349618	-	Kohlrabi
BoSCPL17.1	BolC1g051540.Ko	C1	47185590	47188067	+	Kohlrabi
BoTSB1	BolC9g043520.Ko	C9	44748142	44750015	-	Kohlrabi
BoESM1	BolC5g053080.Ko	C5	49444065	49445994	-	Kohlrabi
BoESP.1	BolC2g046020.Ko	C2	46966675	46968236	-	Kohlrabi
BoESP.2	BolC6g009360.Ko	C6	10992549	10993818	-	Kohlrabi
BoESP.3	BolC7g027190.Ko	C7	32253535	32254822	-	Kohlrabi
BoESP.4	BolC7g027230.Ko	C7	32286843	32288130	-	Kohlrabi
BoTGG1;2.1	BolC2g059720.Ko	C2	60234560	60248103	-	Kohlrabi
BoTGG1;2.2	BolC2g059740.Ko	C2	60265235	60267962	-	Kohlrabi
BoTGG1;2.6	BolC6g036170.Ko	C6	37220947	37225445	+	Kohlrabi
BoTGG1;2.7	BolC8g024660.Ko	C8	27671135	27673839	+	Kohlrabi
BoTGG1;2.8	BolC9g011900.Ko	C9	7725685	7728316	+	Kohlrabi
BoTGG4;5.1	BolC5g033740.Ko	C5	26273085	26275964	+	Kohlrabi
BoTGG4;5.2	BolC6g013210.Ko	C6	15713546	15717414	+	Kohlrabi
BoTGG4;5.3	BolC6g013230.Ko	C6	15835606	15838427	+	Kohlrabi
BoNIT1;2;3	BolC3g015490.Ko	C3	7567045	7568778	-	Kohlrabi
BoNIT4	BolC2g012730.Ko	C2	7183450	7185189	+	Kohlrabi
BoNSP1;2;3;4.1	BolC1g047010.Ko	C1	43708069	43709862	-	Kohlrabi
BoNSP1;2;3;4.2	BolC5g050360.Ko	C5	47265190	47271983	-	Kohlrabi
BoNSP5.1	BolC2g057280.Ko	C2	58425083	58426132	-	Kohlrabi
BoNSP5.2	BolC7g038520.Ko	C7	41924513	41935773	-	Kohlrabi
BoPEN2	BolC4g006090.Ko	C4	4770366	4773157	+	Kohlrabi
BoPEN3	BolC6g028020.Ko	C6	30451670	30456706	-	Kohlrabi
BoPCS1.1	BolC2g045660.Ko	C2	46372397	46374963	+	Kohlrabi
BoPCS1.2	BolC7g026700.Ko	C7	31500154	31502728	+	Kohlrabi
BoPCS1.3	BolC9g024680.Ko	C9	20030813	20038535	+	Kohlrabi
BoPYK10.1	BolC1g053680.Ko	C1	48591967	48595266	+	Kohlrabi
BoBGLU28	BolC4g068720.Ko	C4	64190366	64193601	+	Kohlrabi
BoBGLU30.1	BolC4g031600.Ko	C4	32898955	32902592	-	Kohlrabi
BoBGLU30.2	BolC8g042010.Ko	C8	39735979	39740061	+	Kohlrabi
BoBCAT3.1	BolC1g030380.Ko	C1	22241823	22244110	-	Kohlrabi
BoBCAT3.2	BolC8g031850.Ko	C8	32914838	32916910	+	Kohlrabi
BoBCAT4.1	BolC3g049090.Ko	C3	30850727	30853051	-	Kohlrabi
BoBCAT4.2	BolC5g045350.Ko	C5	42982435	42985029	+	Kohlrabi
BoBCAT6	BolC6g004870.Ko	C6	7037298	7039166	-	Kohlrabi
BoIMDH1	BolC2g006870.Ko	C2	3658028	3659954	+	Kohlrabi
BoIIL1.1	BolC4g041080.Ko	C4	42392663	42396786	+	Kohlrabi
BoIIL1.3	BolC8g008200.Ko	C8	8729794	8733322	+	Kohlrabi
BoIPMI1	BolC3g027590.Ko	C3	15471801	15472538	+	Kohlrabi
BoIPMI2	BolC4g004660.Ko	C4	3777826	3778602	+	Kohlrabi
BoMAM1.1	BolC1g033940.Ko	C1	27743158	27748288	-	Kohlrabi
BoMAM1.2	BolC7g044200.Ko	C7	45527706	45530933	-	Kohlrabi
BoMAM3.1	BolC4g061560.Ko	C4	59977320	59981606	+	Kohlrabi
BoMAM3.2	BolC7g044210.Ko	C7	45543701	45575432	-	Kohlrabi
BoGSL-OH.1	BolC3g010060.Ko	C3	4992871	4994126	+	Kohlrabi
BoGSL-OH.2	BolC4g057460.Ko	C4	57121688	57122946	-	Kohlrabi
BoGSL-OH.3	BolC4g057470.Ko	C4	57151428	57152660	-	Kohlrabi
BoGSL-OH.4	BolC4g057490.Ko	C4	57164525	57166047	-	Kohlrabi
BoAOP2;3.1	BolC2g040450.Ko	C2	34686686	34689199	-	Kohlrabi
BoAOP2;3.2	BolC3g035900.Ko	C3	21880642	21883010	+	Kohlrabi
BoAOP2;3.3	BolC9g002470.Ko	C9	1652509	1654391	-	Kohlrabi
BoCYP81F1.1	BolC1g001790.Ko	C1	878057	879888	-	Kohlrabi
BoCYP81F1.2	BolC1g001800.Ko	C1	885333	887239	-	Kohlrabi
BoCYP81F1.3	BolC6g035340.Ko	C6	36476608	36479032	+	Kohlrabi
BoCYP81F2.1	BolC2g016910.Ko	C2	10567051	10568816	-	Kohlrabi
BoCYP81F2.2	BolC3g014910.Ko	C3	7247538	7261497	-	Kohlrabi
BoCYP81F2.3	BolC9g047110.Ko	C9	48384345	48386556	+	Kohlrabi
BoCYP81F3.1	BolC1g001850.Ko	C1	916349	918836	-	Kohlrabi
BoCYP81F3.2	BolC3g076720.Ko	C3	60421320	60423673	-	Kohlrabi
BoCYP81F4.1	BolC1g001820.Ko	C1	902615	904332	-	Kohlrabi
BoCYP81F4.2	BolC3g076650.Ko	C3	60323107	60346400	-	Kohlrabi
BoCYP81F4.3	BolC3g076660.Ko	C3	60349424	60351285	-	Kohlrabi
BoCYP81F4.4	BolC3g076690.Ko	C3	60386888	60388764	-	Kohlrabi
BoFMOGS-OX1;2;3;4;6;7	BolC9g018600.Ko	C9	13681827	13687834	-	Kohlrabi
BoFMOGS-OX5	BolC8g023040.Ko	C8	26666289	26668204	+	Kohlrabi
BoIGMT1;2.1	BolC5g020210.Ko	C5	12059158	12060446	-	Kohlrabi
BoIGMT1;2.2	BolC5g020220.Ko	C5	12062057	12063376	-	Kohlrabi
BoIGMT1;2.3	BolC5g020250.Ko	C5	12081049	12082352	-	Kohlrabi
BoIGMT1;2.5	BolC7g022510.Ko	C7	27563724	27565027	+	Kohlrabi
BoIGMT1;2.6	BolC7g022530.Ko	C7	27569060	27570351	+	Kohlrabi
BoIGMT1;2.7	BolC8g028180.Ko	C8	29972334	29973630	-	Kohlrabi
BoIGMT1;2.8	BolC8g028190.Ko	C8	29978572	29979872	-	Kohlrabi
BoIGMT5.1	BolC6g030930.Ko	C6	32777576	32779267	+	Kohlrabi
BoIGMT5.2	BolC6g049350.Ko	C6	46437182	46438885	-	Kohlrabi
BoCAMTA3	BolC4g049460.Ko	C4	49987719	49992448	+	Kohlrabi
BoIQD1	BolC1g053340.Ko	C1	48374175	48376020	+	Kohlrabi
BoSLIM1	BolC6g046300.Ko	C6	44863335	44865435	-	Kohlrabi
BoMYB118	BolC2g055530.Ko	C2	56849861	56852021	-	Kohlrabi
BoMYB122	BolC2g032380.Ko	C2	26694626	26696227	+	Kohlrabi
BoMYB28.1	BolC5g008730.Ko	C5	4245169	4246544	+	Kohlrabi
BoMYB28.2	BolC7g044710.Ko	C7	45907320	45908695	-	Kohlrabi
BoMYB29;76	BolC9g066640.Ko	C9	62063647	62065957	+	Kohlrabi
BoMYB34.1	BolC7g044290.Ko	C7	45639909	45641923	+	Kohlrabi
BoMYB34.2	BolC9g007460.Ko	C9	4725377	4726496	+	Kohlrabi
BoMYB51.1	BolC8g026380.Ko	C8	28676241	28677805	+	Kohlrabi
BoMYB51.2	BolC8g049540.Ko	C8	44053854	44055106	-	Kohlrabi
BoMYC2	BolC5g038530.Ko	C5	35057367	35059199	+	Kohlrabi
BoMYC3	BolC7g029930.Ko	C7	34828628	34830364	+	Kohlrabi
BoMYC4	BolC1g011720.Ko	C1	6609032	6610792	-	Kohlrabi
BoOBP2	BolC5g005910.Ko	C5	2735754	2737095	-	Kohlrabi
BoHY5	BolC9g062990.Ko	C9	60169824	60170885	+	Kohlrabi
BoMED25/PFT1.1	BolC3g070550.Ko	C3	55277019	55281917	+	Kohlrabi
BoMED25/PFT1.2	BolC5g025080.Ko	C5	16421455	16426193	+	Kohlrabi
BoMED5	BolC7g014240.Ko	C7	18780932	18786303	-	Kohlrabi
BoFRS7;12	BolC3g010380.Ko	C3	5135433	5138007	+	Kohlrabi
BoSD1.1	BolC2g057870.Ko	C2	58816169	58819148	-	Kohlrabi
BoSD1.2	BolC7g039110.Ko	C7	42204632	42206543	-	Kohlrabi
BoSD1.3	BolC9g004820.Ko	C9	2954617	2955980	-	Kohlrabi
BoSD2	BolC5g003190.Ko	C5	1448427	1449572	-	Kohlrabi
BoGTR1.1	BolC1g032260.Ko	C1	24833058	24835420	+	Kohlrabi
BoGTR1.2	BolC3g064270.Ko	C3	44945129	44947838	+	Kohlrabi
BoGTR1.3	BolC3g069830.Ko	C3	54692176	54694797	-	Kohlrabi
BoGTR2.1	BolC2g063360.Ko	C2	63415996	63418393	-	Kohlrabi
BoGTR2.2	BolC3g061620.Ko	C3	41758749	41761143	+	Kohlrabi
BoGTR2.3	BolC9g008310.Ko	C9	5235700	5238066	-	Kohlrabi
BoBAT5.1	BolC3g034460.Ko	C3	20752416	20754289	+	Kohlrabi
BoBAT5.2	BolC9g032490.Ko	C9	28044702	28046782	-	Kohlrabi
BoSULTR1;1	BolC2g021310.Ko	C2	14859107	14863791	-	Kohlrabi
BoSULTR1;2.1	BolC2g035540.Ko	C2	30041044	30044155	+	Kohlrabi
BoSULTR1;2.2	BolC6g050330.Ko	C6	46943051	46946290	+	Kohlrabi
BoCYP83B1	BolC8g009450.Wh	C8	11590675	11592326	-	White
BoCYTB5C.1	BolC4g001400.Wh	C4	1344441	1345013	-	White
BoCYTB5C.2	BolC4g070810.Wh	C4	64776059	64776655	+	White
BoCYP79C1	BolC3g016840.Wh	C3	8200952	8203536	-	White
BoCYP79C2.1	BolC2g053840.Wh	C2	53422423	53433215	+	White
BoCYP79C2.2	BolC2g053850.Wh	C2	53448841	53452603	+	White
BoCYP79F1;2	BolC5g014320.Wh	C5	8227576	8230501	+	White
BoCYP83A1	BolC4g041240.Wh	C4	41968497	41970121	+	White
BoSOT16.2	BolC6g047360.Wh	C6	46063177	46064193	-	White
BoSOT17	BolC5g016510.Wh	C5	9632798	9633811	+	White
BoSOT18	BolC6g047340.Wh	C6	46045360	46046394	+	White
BoGSTF10	BolC3g019620.Wh	C3	10031395	10032592	+	White
BoGSTF11	BolC5g062970.Wh	C5	55580861	55581694	-	White
BoGSTF9.1	BolC3g019600.Wh	C3	10026184	10027086	+	White
BoGSTF9.2	BolC4g057880.Wh	C4	56813023	56813901	+	White
BoGSTU13.1	BolC5g023490.Wh	C5	15405922	15406772	-	White
BoGSTU13.2	BolC7g021110.Wh	C7	24921085	24922269	+	White
BoGSTU20	BolC6g030520.Wh	C6	32696594	32697560	+	White
BoCYP79A2	BolC9g069770.Wh	C9	63685962	63687816	+	White
BoSUR1.1	BolC7g000390.Wh	C7	432459	441279	+	White
BoSUR1.2	BolC9g014650.Wh	C9	9903968	9906623	-	White
BoCYP79B2.1	BolC1g001080.Wh	C1	566061	567888	+	White
BoCYP79B2.2	BolC3g077630.Wh	C3	60610195	60612803	+	White
BoCYP79B2.3	BolC7g063710.Wh	C7	55144073	55146384	-	White
BoCYP79B3	BolC4g050200.Wh	C4	50026805	50029022	+	White
BoUGT74B1	BolC5g023040.Wh	C5	14955597	14957170	-	White
BoUGT74C1.1	BolC4g017370.Wh	C4	13532690	13535768	-	White
BoUGT74C1.2	BolC4g058960.Wh	C4	57582038	57585907	+	White
BoUGT74C1.3	BolC4g058980.Wh	C4	57595834	57599704	+	White
BoGGP1.1	BolC1g009230.Wh	C1	4794220	4795664	-	White
BoGGP1.2	BolC3g087210.Wh	C3	69515812	69517542	-	White
BoGGP1.3	BolC7g058830.Wh	C7	52724244	52725645	+	White
BoCHY1	BolC2g066000.Wh	C2	63217547	63220151	+	White
BoAPR1	BolC9g032070.Wh	C9	27134667	27136295	-	White
BoAPR2	BolC4g027730.Wh	C4	28299544	28301508	+	White
BoAPR3.1	BolC1g016800.Wh	C1	10671314	10672903	-	White
BoAPR3.2	BolC7g052500.Wh	C7	49341114	49342694	-	White
BoAPK1.1	BolC3g055060.Wh	C3	35855191	35856623	+	White
BoAPK1.2	BolC9g012080.Wh	C9	7596280	7597556	+	White
BoAPK2.1	BolC1g001070.Wh	C1	557901	559815	+	White
BoAPK2.2	BolC3g077610.Wh	C3	60575838	60577026	+	White
BoAPK2.3	BolC7g063720.Wh	C7	55149485	55150881	-	White
BoAAO4	BolC5g002940.Wh	C5	1435404	1441142	-	White
BoASA1.1	BolC3g002710.Wh	C3	1279016	1281806	-	White
BoASA1.2	BolC9g069420.Wh	C9	63563228	63565768	+	White
BoOASA1.1	BolC1g028570.Wh	C1	19986046	19988040	+	White
BoOASA1.2	BolC8g014040.Wh	C8	19892452	19894228	-	White
BoAPS1.1	BolC3g051780.Wh	C3	32622193	32624383	+	White
BoAPS1.2	BolC5g039900.Wh	C5	37139929	37142012	-	White
BoAPS3	BolC1g028970.Wh	C1	20462645	20464851	+	White
BoBZO1	BolC3g049470.Wh	C3	30545270	30547421	-	White
BoGSH1.1	BolC1g018190.Wh	C1	11873239	11876518	-	White
BoGSH1.2	BolC3g083300.Wh	C3	66103112	66104919	-	White
BoGSH1.3	BolC7g053500.Wh	C7	49969243	49972093	-	White
BoGSH2.1	BolC7g041900.Wh	C7	42847076	42849552	-	White
BoGSH2.2	BolC9g005790.Wh	C9	3436142	3440925	-	White
BoSCPL17.2	BolC3g044510.Wh	C3	26892682	26896141	-	White
BoTSB1	BolC9g044640.Wh	C9	45243972	45245845	-	White
BoESM1	BolC5g052650.Wh	C5	49153611	49155540	-	White
BoESP.1	BolC2g046270.Wh	C2	45563178	45564739	-	White
BoESP.2	BolC6g009310.Wh	C6	11279817	11281086	-	White
BoESP.3	BolC7g028190.Wh	C7	32066563	32067850	-	White
BoESP.4	BolC7g028230.Wh	C7	32099880	32101169	-	White
BoTGG1;2.1	BolC2g059400.Wh	C2	58166018	58168823	-	White
BoTGG1;2.10	BolC9g012190.Wh	C9	7745588	7748239	+	White
BoTGG1;2.2	BolC2g059420.Wh	C2	58176840	58179601	-	White
BoTGG1;2.3	BolC2g059440.Wh	C2	58196782	58199509	-	White
BoTGG1;2.4	BolC2g059900.Wh	C2	58568220	58649740	+	White
BoTGG1;2.5	BolC3g034350.Wh	C3	20489170	20491995	+	White
BoTGG1;2.6	BolC6g036630.Wh	C6	38086865	38097147	+	White
BoTGG1;2.7	BolC8g025200.Wh	C8	29091871	29094575	+	White
BoTGG1;2.8	BolC9g012170.Wh	C9	7706252	7708900	+	White
BoTGG1;2.9	BolC9g012180.Wh	C9	7725994	7728643	+	White
BoTGG4;5.1	BolC5g033310.Wh	C5	26164088	26166915	+	White
BoTGG4;5.2	BolC6g013640.Wh	C6	16418721	16421987	+	White
BoTGG4;5.3	BolC6g013670.Wh	C6	16455339	16457167	+	White
BoTGG4;5.4	BolC6g013680.Wh	C6	16460422	16463244	+	White
BoNIT1;2;3	BolC3g015390.Wh	C3	7398937	7400670	-	White
BoNIT4	BolC2g013010.Wh	C2	7452054	7453829	+	White
BoNSP1;2;3;4.1	BolC1g049080.Wh	C1	43729185	43730979	-	White
BoNSP1;2;3;4.2	BolC5g049760.Wh	C5	47010819	47017612	-	White
BoNSP5.1	BolC2g057080.Wh	C2	56446088	56447145	-	White
BoNSP5.2	BolC7g039920.Wh	C7	41622462	41633726	-	White
BoPEN2	BolC4g005680.Wh	C4	4513240	4516031	+	White
BoPEN3	BolC6g028580.Wh	C6	31252761	31257769	-	White
BoPCS1.1	BolC2g045810.Wh	C2	44991593	44994159	+	White
BoPCS1.2	BolC7g027770.Wh	C7	31368872	31371443	+	White
BoPCS1.3	BolC9g025220.Wh	C9	20338011	20341073	+	White
BoPYK10.1	BolC1g056120.Wh	C1	48884848	48888163	+	White
BoPYK10.2	BolC3g042640.Wh	C3	25689997	25692773	+	White
BoBGLU28	BolC4g069520.Wh	C4	64133254	64136489	+	White
BoBGLU30.1	BolC4g032130.Wh	C4	33059329	33062964	-	White
BoBGLU30.2	BolC8g044020.Wh	C8	42171547	42175629	+	White
BoBCAT3.1	BolC1g031170.Wh	C1	22849961	22852248	-	White
BoBCAT3.2	BolC8g033650.Wh	C8	35141630	35143744	+	White
BoBCAT4.1	BolC3g049850.Wh	C3	30817552	30819925	-	White
BoBCAT4.2	BolC5g044940.Wh	C5	43056801	43059433	+	White
BoBCAT6	BolC6g004970.Wh	C6	7336629	7338497	-	White
BoIMDH1	BolC2g006790.Wh	C2	3705956	3707864	+	White
BoIIL1.1	BolC4g041480.Wh	C4	42237915	42241358	+	White
BoIIL1.3	BolC8g008390.Wh	C8	9270819	9274347	+	White
BoIPMI1	BolC3g028100.Wh	C3	15524785	15525522	+	White
BoIPMI2	BolC4g004330.Wh	C4	3433261	3434037	+	White
BoMAM1.1	BolC1g034380.Wh	C1	27701319	27703210	-	White
BoMAM1.2	BolC7g045720.Wh	C7	45224841	45236894	-	White
BoMAM3.1	BolC4g061870.Wh	C4	59581116	59585319	+	White
BoMAM3.2	BolC7g045740.Wh	C7	45249931	45253033	-	White
BoGSL-OH.1	BolC3g010150.Wh	C3	4950549	4951804	+	White
BoGSL-OH.2	BolC4g057820.Wh	C4	56732519	56733773	-	White
BoGSL-OH.3	BolC4g057830.Wh	C4	56757880	56759133	-	White
BoGSL-OH.4	BolC4g057840.Wh	C4	56768027	56769567	-	White
BoAOP2;3.1	BolC2g040600.Wh	C2	35351760	35354312	-	White
BoAOP2;3.2	BolC3g036260.Wh	C3	21994612	21996405	+	White
BoAOP2;3.3	BolC9g002520.Wh	C9	1597683	1599578	-	White
BoCYP81F1.1	BolC1g001870.Wh	C1	959990	961821	-	White
BoCYP81F1.2	BolC1g001880.Wh	C1	967272	969178	-	White
BoCYP81F2.1	BolC2g017240.Wh	C2	10847641	10849406	-	White
BoCYP81F2.3	BolC9g048400.Wh	C9	49040296	49042507	+	White
BoCYP81F3.1	BolC1g001910.Wh	C1	1010111	1012428	-	White
BoCYP81F3.2	BolC3g078340.Wh	C3	61303614	61305967	-	White
BoCYP81F4.1	BolC1g001900.Wh	C1	988379	990098	-	White
BoCYP81F4.2	BolC3g078280.Wh	C3	61247251	61247934	-	White
BoCYP81F4.3	BolC3g078300.Wh	C3	61281882	61283753	-	White
BoFMOGS-OX1;2;3;4;6;7	BolC9g019010.Wh	C9	13949041	13954889	-	White
BoFMOGS-OX5	BolC8g023500.Wh	C8	28059828	28061743	+	White
BoIGMT1;2.1	BolC5g019700.Wh	C5	12064819	12066107	-	White
BoIGMT1;2.2	BolC5g019710.Wh	C5	12067718	12069037	-	White
BoIGMT1;2.3	BolC5g019740.Wh	C5	12084362	12085675	-	White
BoIGMT1;2.5	BolC7g023440.Wh	C7	27223639	27224930	-	White
BoIGMT1;2.6	BolC7g023460.Wh	C7	27228964	27230277	-	White
BoIGMT1;2.7	BolC8g028630.Wh	C8	31471975	31473280	-	White
BoIGMT1;2.8	BolC8g028640.Wh	C8	31479440	31480740	-	White
BoIGMT5.1	BolC6g031580.Wh	C6	33618420	33620111	+	White
BoIGMT5.2	BolC6g050390.Wh	C6	47565161	47566867	-	White
BoCAMTA3	BolC4g050160.Wh	C4	49985646	49990579	+	White
BoSLIM1	BolC6g046990.Wh	C6	45880629	45882729	-	White
BoMYB118	BolC2g055310.Wh	C2	54858770	54860927	-	White
BoMYB122	BolC2g032650.Wh	C2	27390185	27391786	+	White
BoMYB28.2	BolC7g046260.Wh	C7	45585574	45586949	-	White
BoMYB29;76	BolC9g067830.Wh	C9	62817444	62819754	+	White
BoMYB34.1	BolC7g045820.Wh	C7	45311333	45313378	+	White
BoMYB34.2	BolC9g007860.Wh	C9	4778734	4779902	+	White
BoMYB51.2	BolC8g051660.Wh	C8	46586782	46588014	-	White
BoMYB51.3	BolC8g051680.Wh	C8	46604941	46606174	-	White
BoMYB51.4	BolC8g051690.Wh	C8	46624369	46625621	-	White
BoMYC2	BolC5g038150.Wh	C5	34944465	34946297	+	White
BoMYC3	BolC7g031130.Wh	C7	34681324	34683060	+	White
BoMYC4	BolC1g012340.Wh	C1	6897027	6898787	-	White
BoOBP2	BolC5g005690.Wh	C5	2834431	2835772	-	White
BoHY5	BolC9g064340.Wh	C9	61079554	61080628	+	White
BoMED25/PFT1.1	BolC3g072260.Wh	C3	56278632	56283530	+	White
BoMED25/PFT1.2	BolC5g024530.Wh	C5	16577518	16582245	+	White
BoMED5	BolC7g014800.Wh	C7	18399597	18404968	-	White
BoFRS7;12	BolC3g010440.Wh	C3	5081890	5084464	+	White
BoSD1.1	BolC2g057630.Wh	C2	56826103	56828342	-	White
BoSD1.2	BolC7g040420.Wh	C7	41902637	41904571	-	White
BoSD1.3	BolC9g005090.Wh	C9	3075763	3077118	-	White
BoSD2	BolC5g003100.Wh	C5	1527871	1528994	-	White
BoGTR1.1	BolC1g032760.Wh	C1	25259603	25261967	+	White
BoGTR1.2	BolC3g065520.Wh	C3	45536024	45538733	+	White
BoGTR1.3	BolC3g071580.Wh	C3	55688718	55691615	-	White
BoGTR2.1	BolC2g063270.Wh	C2	61336254	61338651	-	White
BoGTR2.2	BolC3g062820.Wh	C3	42275315	42277707	+	White
BoGTR2.3	BolC9g008650.Wh	C9	5297599	5299965	-	White
BoBAT5.1	BolC3g034710.Wh	C3	20777207	20779080	+	White
BoBAT5.2	BolC9g033380.Wh	C9	28478991	28481069	-	White
BoSULTR1;1	BolC2g021150.Wh	C2	14737083	14742457	-	White
BoSULTR1;2.1	BolC2g035960.Wh	C2	30847312	30850423	+	White
BoSULTR1;2.2	BolC6g051300.Wh	C6	48078405	48081405	+	White

## Sheet: Table S4
Table S4 Summary of RNA-Seq data and statistics for read mapping.
Sample	Morphotype	Tissue	Block	Abbreviations	Raw reads	Raw data (bp)	Clean reads	Clean data (bp)	Pairs of RNA-seq reads	percentage of reads aligned concordantly exactly 1 time	percentage of reads overall alignment
DNR_001	White	Root	B1	WhRo	56029578	8404436700	55814318	8355845472	27907159	0.9252	0.9707
DNR_002	White	Leaf_around_head	B1	WhLh	66833540	10025031000	66561104	9958805695	33280552	0.9467	0.9881
DNR_003	White	Core	B1	WhCo	65272408	9790861200	65036302	9734305367	32518151	0.9479	0.9887
DNR_004	White	Head_in_outer	B1	WhHo	60845090	9126763500	60554422	9052088396	30277211	0.9446	0.9879
DNR_005	Cauliflower	Root	B1	CaRo	46192896	6928934400	45982334	6881954601	22991167	0.9068	0.9794
DNR_006	Cauliflower	Leaf	B1	CaLe	43483550	6522532500	43309396	6478089588	21654698	0.94	0.9812
DNR_007	Cauliflower	Infl_stem	B1	CaIs	50337432	7550614800	50107796	7493492939	25053898	0.9468	0.9879
DNR_008	Cauliflower	Floret	B1	CaFl	53549700	8032455000	53346152	7979079294	26673076	0.9484	0.9883
DNR_009	Broccoli	Root	B1	BrRo	67188718	10078307700	66929774	10017266670	33464887	0.9407	0.9802
DNR_010	Broccoli	Leaf	B1	BrLe	52262282	7839342300	52044128	7782134681	26022064	0.9435	0.9882
DNR_011	Broccoli	Infl_stem	B1	BrIs	48894234	7334135100	48680898	7284379850	24340449	0.9483	0.9895
DNR_012	Broccoli	Floret	B1	BrFl	54708758	8206313700	54469952	8146268852	27234976	0.9472	0.9895
DNR_013	Kohlrabi	Root	B1	KoRo	48241766	7236264900	47986788	7173349963	23993394	0.8979	0.9479
DNR_014	Kohlrabi	Leaf	B1	KoLe	43871328	6580699200	43697626	6538695396	21848813	0.8985	0.9517
DNR_015	Kohlrabi	Outer_layer	B1	KoOl	39861806	5979270900	39680790	5936414427	19840395	0.9022	0.9538
DNR_016	Kohlrabi	Inner_part	B1	KoIn	57171190	8575678500	56929672	8522065722	28464836	0.8985	0.9495
DNR_017	Kale	Root	B1	KaRo	42083316	6312497400	41934506	6279636318	20967253	0.9005	0.9569
DNR_018	Kale	Leaf_young	B1	KaLy	39983552	5997532800	39829680	5961765444	19914840	0.9447	0.987
DNR_019	Kale	Stem	B1	KaSt	53459474	8018921100	53237362	7966749830	26618681	0.9398	0.9887
DNR_020	Kale	Leaf_mature	B1	KaLm	47970210	7195531500	47774256	7151477690	23887128	0.9247	0.9724
DNR_021	White	Root	B2	WhRo	61937264	9290589600	61720404	9239810953	30860202	0.898	0.9708
DNR_022	White	Leaf_around_head	B2	WhLh	42051576	6307736400	41892628	6270347536	20946314	0.9467	0.9869
DNR_023	White	Core	B2	WhCo	43260656	6489098400	43086494	6450861156	21543247	0.9481	0.9858
DNR_024	White	Head_in_outer	B2	WhHo	46378384	6956757600	46202312	6916188160	23101156	0.9487	0.9882
DNR_025	Cauliflower	Root	B2	CaRo	60204468	9030670200	59935474	8970649667	29967737	0.9033	0.976
DNR_026	Cauliflower	Leaf	B2	CaLe	45096550	6764482500	44929100	6721241235	22464550	0.9474	0.9877
DNR_027	Cauliflower	Infl_stem	B2	CaIs	63307282	9496092300	62896042	9410785577	31448021	0.9247	0.9792
DNR_028	Cauliflower	Floret	B2	CaFl	54202432	8130364800	53878536	8052217065	26939268	0.9283	0.9823
DNR_029	Broccoli	Root	B2	BrRo	53015822	7952373300	52635630	7872932966	26317815	0.8984	0.9737
DNR_030	Broccoli	Leaf	B2	BrLe	56103434	8415515100	55692780	8324994427	27846390	0.926	0.9804
DNR_031	Broccoli	Infl_stem	B2	BrIs	55412164	8311824600	55038974	8231764183	27519487	0.93	0.9812
DNR_032	Broccoli	Floret	B2	BrFl	60297924	9044688600	59905002	8958036277	29952501	0.9265	0.9809
DNR_033	Kohlrabi	Root	B2	KoRo	41572454	6235868100	41204844	6159851761	20602422	0.8711	0.9448
DNR_034	Kohlrabi	Leaf	B2	KoLe	49681020	7452153000	49361364	7380469379	24680682	0.8798	0.9512
DNR_035	Kohlrabi	Outer_layer	B2	KoOl	60253188	9037978200	59801414	8937476413	29900707	0.8818	0.9461
DNR_036	Kohlrabi	Inner_part	B2	KoIn	46247318	6937097700	45890106	6853369002	22945053	0.8818	0.9436
DNR_037	Kale	Root	B2	KaRo	47109412	7066411800	46890106	7018081482	23445053	0.8925	0.9611
DNR_038	Kale	Leaf_young	B2	KaLy	52095828	7814374200	51830534	7749103904	25915267	0.9303	0.9817
DNR_039	Kale	Stem	B2	KaSt	41473112	6220966800	41178352	6157077629	20589176	0.9164	0.9818
DNR_040	Kale	Leaf_mature	B2	KaLm	47627812	7144171800	47376628	7086004252	23688314	0.8979	0.9586
DNR_041	White	Root	B3	WhRo	48338248	7250737200	48079874	7193672895	24039937	0.8124	0.964
DNR_042	White	Leaf_around_head	B3	WhLh	39816400	5972460000	39530296	5905751534	19765148	0.9264	0.9797
DNR_043	White	Core	B3	WhCo	50841868	7626280200	50530336	7554362177	25265168	0.9271	0.9808
DNR_044	White	Head_in_outer	B3	WhHo	59354678	8903201700	59009798	8824590231	29504899	0.9311	0.9817
DNR_045	Cauliflower	Root	B3	CaRo	64186090	9627913500	63793362	9538455023	31896681	0.6508	0.976
DNR_046	Cauliflower	Leaf	B3	CaLe	55481366	8322204900	55141200	8243999204	27570600	0.9272	0.9787
DNR_047	Cauliflower	Infl_stem	B3	CaIs	55124838	8268725700	54736502	8178247478	27368251	0.9259	0.9792
DNR_048	Cauliflower	Floret	B3	CaFl	54470790	8170618500	54104436	8085277090	27052218	0.9224	0.9804
DNR_049	Broccoli	Root	B3	BrRo	56619866	8492979900	56315618	8427094933	28157809	0.8894	0.9738
DNR_050	Broccoli	Leaf	B3	BrLe	48013530	7202029500	47758228	7143176798	23879114	0.9181	0.9819
DNR_051	Broccoli	Infl_stem	B3	BrIs	45793862	6869079300	45528110	6807767142	22764055	0.9321	0.9824
DNR_052	Broccoli	Floret	B3	BrFl	60542664	9081399600	60243844	9010629393	30121922	0.9327	0.9837
DNR_053	Kohlrabi	Root	B3	KoRo	46098156	6914723400	45869642	6860665856	22934821	0.8994	0.9535
DNR_054	Kohlrabi	Leaf	B3	KoLe	41658336	6248750400	41516206	6219206283	20758103	0.8936	0.956
DNR_055	Kohlrabi	Outer_layer	B3	KoOl	43313344	6497001600	43135836	6450782056	21567918	0.9032	0.9554
DNR_056	Kohlrabi	Inner_part	B3	KoIn	46864144	7029621600	46645480	6983541753	23322740	0.8985	0.9524
DNR_057	Kale	Root	B3	KaRo	47319942	7097991300	47116624	7050136887	23558312	0.9018	0.9694
DNR_058	Kale	Leaf_young	B3	KaLy	44142074	6621311100	43938156	6574824250	21969078	0.941	0.9852
DNR_059	Kale	Stem	B3	KaSt	57461874	8619281100	57263596	8569511237	28631798	0.9317	0.9867
DNR_060	Kale	Leaf_mature	B3	KaLm	63398364	9509754600	63155486	9453233399	31577743	0.8604	0.9082

## Sheet: Table S5
Table S5 List of significantly correlated GSLs and related genes.
GSL_name	Gene_name	GSL_ID	Gene_ID	cor_r	pva	Direction	P_value	Gene_role
Benzyl	BoCYP79A2	20	26	0.948242	2.09663e-10	Positive	P<0.05	Core Structure Synthesis
2-Phenylethyl	BoCYP79B2.2	4	28	0.91061	2.49299e-08	Positive	P<0.05	Core Structure Synthesis
2-Methylpropyl	BoCYP79B2.2	3	28	0.515471	0.0200094	Positive	P<0.05	Core Structure Synthesis
3-Methylthiopropyl	BoCYP79B2.2	11	28	0.505616	0.0229481	Positive	P<0.05	Core Structure Synthesis
4-Methoxy-3-indolylmethyl	BoCYP79B2.2	13	28	0.491418	0.027772	Positive	P<0.05	Core Structure Synthesis
Benzyl	BoCYP79B2.3	20	29	0.613518	0.00401495	Positive	P<0.05	Core Structure Synthesis
Hexyl_I	BoCYP79B3	21	30	0.656237	0.00167621	Positive	P<0.05	Core Structure Synthesis
5-Methylthiopentyl	BoCYP79B3	17	30	0.614184	0.00396433	Positive	P<0.05	Core Structure Synthesis
Hexyl_II	BoCYP79B3	22	30	0.588878	0.00629898	Positive	P<0.05	Core Structure Synthesis
4-Methylthiobutyl	BoCYP79B3	15	30	0.559518	0.0103135	Positive	P<0.05	Core Structure Synthesis
Hexyl_III	BoCYP79B3	23	30	0.44385	0.0499499	Positive	P<0.05	Core Structure Synthesis
2-Hydroxy-3-butenyl	BoCYP83A1	2	32	0.617101	0.00374898	Positive	P<0.05	Core Structure Synthesis
4-Methoxy-3-indolylmethyl	BoGGP1.2	13	37	0.596442	0.00550636	Positive	P<0.05	Core Structure Synthesis
2-Phenylethyl	BoGGP1.2	4	37	0.588179	0.00637674	Positive	P<0.05	Core Structure Synthesis
Hexyl_II	BoGGP1.2	22	37	0.577116	0.00771597	Positive	P<0.05	Core Structure Synthesis
5-Methylthiopentyl	BoGGP1.2	17	37	0.530765	0.0160502	Positive	P<0.05	Core Structure Synthesis
Hexyl_I	BoGGP1.2	21	37	0.522806	0.0180235	Positive	P<0.05	Core Structure Synthesis
4-Methylthiobutyl	BoGGP1.2	15	37	0.51867	0.0191229	Positive	P<0.05	Core Structure Synthesis
3-Hydroxypropyl	BoGGP1.2	7	37	0.487694	0.0291605	Positive	P<0.05	Core Structure Synthesis
2-Propenyl	BoGGP1.2	5	37	0.45677	0.0429097	Positive	P<0.05	Core Structure Synthesis
2-Methylpropyl	BoGSH1.2	3	19	0.691143	0.000739264	Positive	P<0.05	Core Structure Synthesis
3-Methylbutyl	BoGSH1.2	9	19	0.495429	0.0263348	Positive	P<0.05	Core Structure Synthesis
2-Phenylethyl	BoGSH1.2	4	19	0.48564	0.0299494	Positive	P<0.05	Core Structure Synthesis
3-Methylthiopropyl	BoGSH1.2	11	19	0.465225	0.0387345	Positive	P<0.05	Core Structure Synthesis
Hexyl_III	BoGSH1.2	23	19	0.446416	0.0484857	Positive	P<0.05	Core Structure Synthesis
4-Methylthiobutyl	BoGSH1.3	15	20	0.679335	0.00098685	Positive	P<0.05	Core Structure Synthesis
5-Methylthiopentyl	BoGSH1.3	17	20	0.611019	0.00420951	Positive	P<0.05	Core Structure Synthesis
3-Butenyl	BoGSH1.3	6	20	0.585394	0.00669444	Positive	P<0.05	Core Structure Synthesis
Hexyl_III	BoGSH1.3	23	20	0.583605	0.0069052	Positive	P<0.05	Core Structure Synthesis
Hexyl_I	BoGSH1.3	21	20	0.535444	0.0149734	Positive	P<0.05	Core Structure Synthesis
Hexyl_II	BoGSH1.3	22	20	0.514729	0.0202196	Positive	P<0.05	Core Structure Synthesis
3-Hydroxypropyl	BoGSH1.3	7	20	0.505487	0.0229888	Positive	P<0.05	Core Structure Synthesis
2-Propenyl	BoGSH1.3	5	20	0.481551	0.0315698	Positive	P<0.05	Core Structure Synthesis
Benzyl	BoGSH2.2	20	22	0.764254	8.74384e-05	Positive	P<0.05	Core Structure Synthesis
Hexyl_I	BoGSTF10	21	39	0.69025	0.000755943	Positive	P<0.05	Core Structure Synthesis
5-Methylthiopentyl	BoGSTF10	17	39	0.666659	0.00132711	Positive	P<0.05	Core Structure Synthesis
4-Methylthiobutyl	BoGSTF10	15	39	0.590447	0.00612734	Positive	P<0.05	Core Structure Synthesis
Hexyl_II	BoGSTF10	22	39	0.550607	0.0118767	Positive	P<0.05	Core Structure Synthesis
2-Hydroxy-3-butenyl	BoGSTF10	2	39	0.488006	0.0290422	Positive	P<0.05	Core Structure Synthesis
2-Methylpropyl	BoGSTF11	3	40	-0.447728	0.0477499	Negative	P<0.05	Core Structure Synthesis
5-Methylthiopentyl	BoGSTU13.1	17	43	0.564365	0.00953601	Positive	P<0.05	Core Structure Synthesis
2-Phenylethyl	BoGSTU13.1	4	43	0.528476	0.016599	Positive	P<0.05	Core Structure Synthesis
4-Methylthiobutyl	BoGSTU13.1	15	43	0.528295	0.016643	Positive	P<0.05	Core Structure Synthesis
Hexyl_II	BoGSTU13.1	22	43	0.462328	0.040128	Positive	P<0.05	Core Structure Synthesis
4-Methoxy-3-indolylmethyl	BoGSTU13.2	13	44	-0.461259	0.0406518	Negative	P<0.05	Core Structure Synthesis
5-Methylthiopentyl	BoSOT17	17	47	0.530625	0.0160833	Positive	P<0.05	Core Structure Synthesis
Hexyl_I	BoSOT17	21	47	0.495046	0.0264697	Positive	P<0.05	Core Structure Synthesis
4-Methylthiobutyl	BoSOT17	15	47	0.451367	0.0457539	Positive	P<0.05	Core Structure Synthesis
5-Methylsulfinylpentyl	BoSUR1.1	16	49	0.534829	0.0151115	Positive	P<0.05	Core Structure Synthesis
5-Methylthiopentyl	BoSUR1.1	17	49	0.482403	0.0312267	Positive	P<0.05	Core Structure Synthesis
3-Methylsulfinylpropyl	BoUGT74C1.2	10	52	0.477803	0.0331148	Positive	P<0.05	Core Structure Synthesis
Hexyl_III	BoAAO4	23	1	0.49883	0.025163	Positive	P<0.05	Cosubstrate Pathways
3-Methylthiopropyl	BoAAO4	11	1	0.450463	0.046244	Positive	P<0.05	Cosubstrate Pathways
5-Methylsulfinylpentyl	BoAPK1.1	16	2	0.448005	0.0475958	Positive	P<0.05	Cosubstrate Pathways
2-Methylpropyl	BoAPK1.1	3	2	-0.461625	0.0404721	Negative	P<0.05	Cosubstrate Pathways
3-Butenyl	BoAPK1.1	6	2	-0.465376	0.038663	Negative	P<0.05	Cosubstrate Pathways
3-Methylbutyl	BoAPK1.1	9	2	-0.471326	0.035923	Negative	P<0.05	Cosubstrate Pathways
3-Hydroxypropyl	BoAPK1.1	7	2	-0.542955	0.0133672	Negative	P<0.05	Cosubstrate Pathways
2-Propenyl	BoAPK1.1	5	2	-0.567034	0.00912875	Negative	P<0.05	Cosubstrate Pathways
2-Methylpropyl	BoAPK2.1	3	4	-0.477452	0.0332626	Negative	P<0.05	Cosubstrate Pathways
5-Methylsulfinylpentyl	BoAPK2.2	16	5	0.514845	0.0201868	Positive	P<0.05	Cosubstrate Pathways
4-Hydroxy-3-indolylmethyl	BoAPK2.3	12	6	-0.448555	0.0472907	Negative	P<0.05	Cosubstrate Pathways
4-Hydroxy-3-indolylmethyl	BoAPR1	12	7	-0.549486	0.0120863	Negative	P<0.05	Cosubstrate Pathways
3-Methylthiopropyl	BoAPR2	11	8	0.799743	2.31723e-05	Positive	P<0.05	Cosubstrate Pathways
3-Methylbutyl	BoAPR2	9	8	0.795987	2.69891e-05	Positive	P<0.05	Cosubstrate Pathways
2-Methylpropyl	BoAPR2	3	8	0.727928	0.000274429	Positive	P<0.05	Cosubstrate Pathways
Hexyl_II	BoAPR2	22	8	0.681507	0.000936686	Positive	P<0.05	Cosubstrate Pathways
Hexyl_III	BoAPR2	23	8	0.630381	0.00288713	Positive	P<0.05	Cosubstrate Pathways
3-Hydroxypropyl	BoAPR2	7	8	0.626337	0.00313005	Positive	P<0.05	Cosubstrate Pathways
2-Propenyl	BoAPR2	5	8	0.611633	0.00416099	Positive	P<0.05	Cosubstrate Pathways
Hexyl_I	BoAPR2	21	8	0.554353	0.0111977	Positive	P<0.05	Cosubstrate Pathways
2-Phenylethyl	BoAPR2	4	8	0.520149	0.0187237	Positive	P<0.05	Cosubstrate Pathways
4-Methoxy-3-indolylmethyl	BoAPR2	13	8	0.452181	0.0453165	Positive	P<0.05	Cosubstrate Pathways
2-Propenyl	BoAPR3.1	5	9	0.541825	0.0135996	Positive	P<0.05	Cosubstrate Pathways
3-Hydroxypropyl	BoAPR3.1	7	9	0.534861	0.0151043	Positive	P<0.05	Cosubstrate Pathways
3-Methylbutyl	BoAPR3.1	9	9	0.470327	0.0363721	Positive	P<0.05	Cosubstrate Pathways
Hexyl_I	BoAPR3.1	21	9	0.458381	0.0420888	Positive	P<0.05	Cosubstrate Pathways
5-Methylsulfinylpentyl	BoAPR3.1	16	9	-0.547951	0.0123779	Negative	P<0.05	Cosubstrate Pathways
4-Methylsulfinylbutyl	BoAPR3.1	14	9	-0.605403	0.00467532	Negative	P<0.05	Cosubstrate Pathways
3-Hydroxypropyl	BoAPR3.2	7	10	0.670846	0.00120523	Positive	P<0.05	Cosubstrate Pathways
Hexyl_I	BoAPR3.2	21	10	0.646676	0.0020612	Positive	P<0.05	Cosubstrate Pathways
Hexyl_II	BoAPR3.2	22	10	0.64563	0.00210748	Positive	P<0.05	Cosubstrate Pathways
2-Propenyl	BoAPR3.2	5	10	0.619675	0.00356709	Positive	P<0.05	Cosubstrate Pathways
5-Methylthiopentyl	BoAPR3.2	17	10	0.525405	0.0173589	Positive	P<0.05	Cosubstrate Pathways
4-Methylthiobutyl	BoAPR3.2	15	10	0.516342	0.0197649	Positive	P<0.05	Cosubstrate Pathways
3-Methylbutyl	BoAPR3.2	9	10	0.486984	0.0294316	Positive	P<0.05	Cosubstrate Pathways
4-Methoxy-3-indolylmethyl	BoAPR3.2	13	10	0.468096	0.037391	Positive	P<0.05	Cosubstrate Pathways
4-Methylsulfinylbutyl	BoAPR3.2	14	10	-0.465489	0.0386094	Negative	P<0.05	Cosubstrate Pathways
4-Hydroxy-3-indolylmethyl	BoAPR3.2	12	10	-0.544238	0.0131073	Negative	P<0.05	Cosubstrate Pathways
4-Methoxy-3-indolylmethyl	BoAPS1.2	13	12	0.623514	0.00330948	Positive	P<0.05	Cosubstrate Pathways
2-Phenylethyl	BoAPS1.2	4	12	0.537174	0.0145903	Positive	P<0.05	Cosubstrate Pathways
2-Phenylethyl	BoAPS3	4	13	0.505062	0.0231227	Positive	P<0.05	Cosubstrate Pathways
2-Phenylethyl	BoASA1.1	4	14	0.467693	0.0375772	Positive	P<0.05	Cosubstrate Pathways
4-Methoxy-3-indolylmethyl	BoASA1.1	13	14	0.445968	0.0487388	Positive	P<0.05	Cosubstrate Pathways
2-Phenylethyl	BoASA1.2	4	15	0.509745	0.0216779	Positive	P<0.05	Cosubstrate Pathways
8-Methylsulfinyloctyl_I	BoBZO1	18	16	0.551983	0.0116234	Positive	P<0.05	Cosubstrate Pathways
Benzyl	BoBZO1	20	16	0.521442	0.0183804	Positive	P<0.05	Cosubstrate Pathways
8-Methylsulfinyloctyl_II	BoBZO1	19	16	0.483917	0.0306241	Positive	P<0.05	Cosubstrate Pathways
3-Methylsulfinylpropyl	BoCHY1	10	17	0.697566	0.000628259	Positive	P<0.05	Cosubstrate Pathways
Benzyl	BoCHY1	20	17	0.5544	0.0111893	Positive	P<0.05	Cosubstrate Pathways
4-Methylthiobutyl	BoCHY1	15	17	-0.4871	0.0293871	Negative	P<0.05	Cosubstrate Pathways
5-Methylthiopentyl	BoCHY1	17	17	-0.521863	0.0182697	Negative	P<0.05	Cosubstrate Pathways
2-Hydroxy-3-butenyl	BoOASA1.1	2	23	0.775083	5.97872e-05	Positive	P<0.05	Cosubstrate Pathways
3-Butenyl	BoOASA1.1	6	23	0.447941	0.0476314	Positive	P<0.05	Cosubstrate Pathways
Benzyl	BoBGLU30.1	20	54	0.846897	2.4835e-06	Positive	P<0.05	GSL Degradation
Benzyl	BoBGLU30.2	20	55	0.908506	3.04957e-08	Positive	P<0.05	GSL Degradation
1-Methoxy-3-indolylmethyl	BoBGLU30.2	1	55	0.479273	0.032502	Positive	P<0.05	GSL Degradation
1-Methoxy-3-indolylmethyl	BoESM1	1	56	0.48286	0.031044	Positive	P<0.05	GSL Degradation
4-Methoxy-3-indolylmethyl	BoESM1	13	56	0.478772	0.0327101	Positive	P<0.05	GSL Degradation
4-Methylsulfinylbutyl	BoESP.2	14	58	0.517935	0.0193238	Positive	P<0.05	GSL Degradation
5-Methylthiopentyl	BoNSP1;2;3;4.1	17	62	0.615071	0.0038978	Positive	P<0.05	GSL Degradation
4-Methylthiobutyl	BoNSP1;2;3;4.1	15	62	0.552145	0.0115941	Positive	P<0.05	GSL Degradation
4-Methoxy-3-indolylmethyl	BoNSP1;2;3;4.1	13	62	0.470902	0.0361133	Positive	P<0.05	GSL Degradation
5-Methylsulfinylpentyl	BoNSP1;2;3;4.2	16	63	0.67849	0.00100697	Positive	P<0.05	GSL Degradation
5-Methylthiopentyl	BoNSP1;2;3;4.2	17	63	0.517924	0.0193269	Positive	P<0.05	GSL Degradation
4-Methylthiobutyl	BoNSP1;2;3;4.2	15	63	0.48278	0.031076	Positive	P<0.05	GSL Degradation
Benzyl	BoNSP5.1	20	64	0.527666	0.0167968	Positive	P<0.05	GSL Degradation
1-Methoxy-3-indolylmethyl	BoNSP5.2	1	65	0.493042	0.0271827	Positive	P<0.05	GSL Degradation
Benzyl	BoNSP5.2	20	65	0.487796	0.0291217	Positive	P<0.05	GSL Degradation
3-Methylthiopropyl	BoNSP5.2	11	65	0.46985	0.0365884	Positive	P<0.05	GSL Degradation
1-Methoxy-3-indolylmethyl	BoPCS1.2	1	67	0.534331	0.0152241	Positive	P<0.05	GSL Degradation
4-Methoxy-3-indolylmethyl	BoPCS1.3	13	68	0.533643	0.0153807	Positive	P<0.05	GSL Degradation
Benzyl	BoPEN2	20	69	0.518319	0.0192186	Positive	P<0.05	GSL Degradation
4-Methylsulfinylbutyl	BoPEN2	14	69	-0.452477	0.0451581	Negative	P<0.05	GSL Degradation
1-Methoxy-3-indolylmethyl	BoPEN3	1	70	0.576876	0.00774744	Positive	P<0.05	GSL Degradation
4-Methoxy-3-indolylmethyl	BoPEN3	13	70	0.499092	0.0250746	Positive	P<0.05	GSL Degradation
2-Phenylethyl	BoPEN3	4	70	0.489501	0.02848	Positive	P<0.05	GSL Degradation
4-Hydroxy-3-indolylmethyl	BoPEN3	12	70	-0.474098	0.0346996	Negative	P<0.05	GSL Degradation
2-Phenylethyl	BoPYK10.1	4	71	0.556887	0.0107565	Positive	P<0.05	GSL Degradation
4-Methoxy-3-indolylmethyl	BoPYK10.1	13	71	0.55615	0.0108834	Positive	P<0.05	GSL Degradation
3-Methylsulfinylpropyl	BoTGG1;2.1	10	72	0.609312	0.00434689	Positive	P<0.05	GSL Degradation
4-Methylsulfinylbutyl	BoTGG1;2.7	14	75	0.553979	0.0112641	Positive	P<0.05	GSL Degradation
3-Methylsulfinylpropyl	BoTGG1;2.8	10	76	0.554998	0.011084	Positive	P<0.05	GSL Degradation
1-Methoxy-3-indolylmethyl	BoTGG4;5.2	1	78	0.49133	0.0278043	Positive	P<0.05	GSL Degradation
1-Methoxy-3-indolylmethyl	BoTGG4;5.3	1	79	0.49673	0.0258816	Positive	P<0.05	GSL Degradation
3-Butenyl	BoBCAT3.1	6	80	-0.454837	0.0439114	Negative	P<0.05	Side-Chain Elongation
2-Propenyl	BoBCAT3.1	5	80	-0.466274	0.0382396	Negative	P<0.05	Side-Chain Elongation
5-Methylsulfinylpentyl	BoBCAT4.1	16	82	0.594209	0.0057313	Positive	P<0.05	Side-Chain Elongation
1-Methoxy-3-indolylmethyl	BoBCAT4.2	1	83	-0.530239	0.0161749	Negative	P<0.05	Side-Chain Elongation
3-Hydroxypropyl	BoBCAT6	7	84	0.529491	0.0163537	Positive	P<0.05	Side-Chain Elongation
2-Propenyl	BoBCAT6	5	84	0.501054	0.0244191	Positive	P<0.05	Side-Chain Elongation
2-Hydroxy-3-butenyl	BoBCAT6	2	84	0.455233	0.0437044	Positive	P<0.05	Side-Chain Elongation
3-Butenyl	BoBCAT6	6	84	0.452636	0.0450732	Positive	P<0.05	Side-Chain Elongation
3-Methylbutyl	BoBCAT6	9	84	0.451875	0.0454808	Positive	P<0.05	Side-Chain Elongation
8-Methylsulfinyloctyl_I	BoIIL1.1	18	85	0.730178	0.000257004	Positive	P<0.05	Side-Chain Elongation
3-Indolymethyl	BoIIL1.1	8	85	0.642659	0.0022437	Positive	P<0.05	Side-Chain Elongation
8-Methylsulfinyloctyl_II	BoIIL1.1	19	85	0.52417	0.0176723	Positive	P<0.05	Side-Chain Elongation
4-Hydroxy-3-indolylmethyl	BoIIL1.1	12	85	0.460544	0.0410052	Positive	P<0.05	Side-Chain Elongation
5-Methylthiopentyl	BoIIL1.1	17	85	-0.458545	0.0420056	Negative	P<0.05	Side-Chain Elongation
4-Methylsulfinylbutyl	BoIPMI1	14	88	0.448498	0.0473223	Positive	P<0.05	Side-Chain Elongation
5-Methylsulfinylpentyl	BoIPMI2	16	89	0.608782	0.00439027	Positive	P<0.05	Side-Chain Elongation
2-Hydroxy-3-butenyl	BoMAM1.1	2	90	0.884024	2.34961e-07	Positive	P<0.05	Side-Chain Elongation
3-Butenyl	BoMAM1.1	6	90	0.645561	0.00211058	Positive	P<0.05	Side-Chain Elongation
5-Methylsulfinylpentyl	BoMAM1.2	16	91	0.588071	0.00638882	Positive	P<0.05	Side-Chain Elongation
5-Methylthiopentyl	BoMAM1.2	17	91	0.509088	0.0218761	Positive	P<0.05	Side-Chain Elongation
4-Methylthiobutyl	BoMAM1.2	15	91	0.458548	0.0420041	Positive	P<0.05	Side-Chain Elongation
2-Hydroxy-3-butenyl	BoMAM3.2	2	92	0.445972	0.048737	Positive	P<0.05	Side-Chain Elongation
1-Methoxy-3-indolylmethyl	BoMAM3.2	1	92	-0.484379	0.0304423	Negative	P<0.05	Side-Chain Elongation
5-Methylsulfinylpentyl	BoAOP2;3.1	16	93	0.694119	0.00068593	Positive	P<0.05	Side-Chain Modification
5-Methylthiopentyl	BoAOP2;3.1	17	93	0.488747	0.0287624	Positive	P<0.05	Side-Chain Modification
4-Methylthiobutyl	BoAOP2;3.1	15	93	0.448721	0.0471987	Positive	P<0.05	Side-Chain Modification
2-Hydroxy-3-butenyl	BoAOP2;3.2	2	94	0.681116	0.000945551	Positive	P<0.05	Side-Chain Modification
3-Butenyl	BoAOP2;3.2	6	94	0.541952	0.0135733	Positive	P<0.05	Side-Chain Modification
1-Methoxy-3-indolylmethyl	BoAOP2;3.2	1	94	-0.506917	0.0225417	Negative	P<0.05	Side-Chain Modification
3-Butenyl	BoAOP2;3.3	6	95	0.776756	5.62743e-05	Positive	P<0.05	Side-Chain Modification
2-Hydroxy-3-butenyl	BoAOP2;3.3	2	95	0.668842	0.00126233	Positive	P<0.05	Side-Chain Modification
4-Methylsulfinylbutyl	BoCYP81F1.1	14	96	0.561126	0.0100501	Positive	P<0.05	Side-Chain Modification
Benzyl	BoCYP81F1.2	20	97	0.811388	1.41448e-05	Positive	P<0.05	Side-Chain Modification
1-Methoxy-3-indolylmethyl	BoCYP81F1.2	1	97	0.580993	0.00722274	Positive	P<0.05	Side-Chain Modification
5-Methylthiopentyl	BoCYP81F2.1	17	98	0.725984	0.000290295	Positive	P<0.05	Side-Chain Modification
Hexyl_I	BoCYP81F2.1	21	98	0.696165	0.000651175	Positive	P<0.05	Side-Chain Modification
4-Methylthiobutyl	BoCYP81F2.1	15	98	0.668508	0.00127207	Positive	P<0.05	Side-Chain Modification
Hexyl_II	BoCYP81F2.1	22	98	0.653095	0.00179544	Positive	P<0.05	Side-Chain Modification
4-Methoxy-3-indolylmethyl	BoCYP81F2.3	13	99	0.543977	0.0131599	Positive	P<0.05	Side-Chain Modification
1-Methoxy-3-indolylmethyl	BoCYP81F2.3	1	99	0.463044	0.0397801	Positive	P<0.05	Side-Chain Modification
2-Phenylethyl	BoCYP81F3.1	4	100	0.788081	3.68364e-05	Positive	P<0.05	Side-Chain Modification
1-Methoxy-3-indolylmethyl	BoCYP81F3.2	1	101	0.501858	0.0241545	Positive	P<0.05	Side-Chain Modification
3-Methylsulfinylpropyl	BoCYP81F4.1	10	102	-0.449047	0.0470191	Negative	P<0.05	Side-Chain Modification
1-Methoxy-3-indolylmethyl	BoCYP81F4.2	1	103	0.521798	0.0182866	Positive	P<0.05	Side-Chain Modification
1-Methoxy-3-indolylmethyl	BoCYP81F4.3	1	104	0.481717	0.0315029	Positive	P<0.05	Side-Chain Modification
4-Methoxy-3-indolylmethyl	BoFMOGS-OX5	13	105	-0.498297	0.025344	Negative	P<0.05	Side-Chain Modification
5-Methylsulfinylpentyl	BoGSL-OH.2	16	107	0.506101	0.0227958	Positive	P<0.05	Side-Chain Modification
2-Phenylethyl	BoGSL-OH.3	4	108	0.589327	0.0062495	Positive	P<0.05	Side-Chain Modification
Hexyl_I	BoIGMT1;2.1	21	109	0.614522	0.00393892	Positive	P<0.05	Side-Chain Modification
Hexyl_II	BoIGMT1;2.1	22	109	0.533377	0.0154417	Positive	P<0.05	Side-Chain Modification
5-Methylthiopentyl	BoIGMT1;2.1	17	109	0.533189	0.0154848	Positive	P<0.05	Side-Chain Modification
4-Methylthiobutyl	BoIGMT1;2.1	15	109	0.456233	0.043186	Positive	P<0.05	Side-Chain Modification
5-Methylthiopentyl	BoIGMT1;2.3	17	111	0.744868	0.000164766	Positive	P<0.05	Side-Chain Modification
4-Methylthiobutyl	BoIGMT1;2.3	15	111	0.655883	0.00168928	Positive	P<0.05	Side-Chain Modification
Hexyl_I	BoIGMT1;2.3	21	111	0.462056	0.0402607	Positive	P<0.05	Side-Chain Modification
Hexyl_II	BoIGMT1;2.5	22	112	0.677002	0.00104323	Positive	P<0.05	Side-Chain Modification
Hexyl_I	BoIGMT1;2.5	21	112	0.63715	0.00251574	Positive	P<0.05	Side-Chain Modification
5-Methylthiopentyl	BoIGMT1;2.5	17	112	0.632541	0.00276399	Positive	P<0.05	Side-Chain Modification
3-Hydroxypropyl	BoIGMT1;2.5	7	112	0.631921	0.00279885	Positive	P<0.05	Side-Chain Modification
4-Methylthiobutyl	BoIGMT1;2.5	15	112	0.628749	0.00298319	Positive	P<0.05	Side-Chain Modification
2-Propenyl	BoIGMT1;2.5	5	112	0.578499	0.00753695	Positive	P<0.05	Side-Chain Modification
2-Phenylethyl	BoIGMT1;2.5	4	112	0.565409	0.00937506	Positive	P<0.05	Side-Chain Modification
4-Methoxy-3-indolylmethyl	BoIGMT1;2.5	13	112	0.4609	0.040829	Positive	P<0.05	Side-Chain Modification
1-Methoxy-3-indolylmethyl	BoIGMT1;2.6	1	113	0.463487	0.0395662	Positive	P<0.05	Side-Chain Modification
Benzyl	BoIGMT1;2.7	20	114	0.740837	0.000186677	Positive	P<0.05	Side-Chain Modification
Hexyl_I	BoIGMT1;2.8	21	115	0.494428	0.0266881	Positive	P<0.05	Side-Chain Modification
5-Methylthiopentyl	BoIGMT1;2.8	17	115	0.493182	0.0271326	Positive	P<0.05	Side-Chain Modification
1-Methoxy-3-indolylmethyl	BoIGMT1;2.8	1	115	0.449066	0.0470084	Positive	P<0.05	Side-Chain Modification
2-Phenylethyl	BoIGMT5.1	4	116	0.457013	0.0427848	Positive	P<0.05	Side-Chain Modification
4-Methylsulfinylbutyl	BoCAMTA3	14	118	-0.584996	0.00674083	Negative	P<0.05	Transcriptional Components
Hexyl_I	BoMYB122	21	124	0.911752	2.23003e-08	Positive	P<0.05	Transcriptional Components
Hexyl_II	BoMYB122	22	124	0.86176	1.04871e-06	Positive	P<0.05	Transcriptional Components
5-Methylthiopentyl	BoMYB122	17	124	0.798875	2.40103e-05	Positive	P<0.05	Transcriptional Components
4-Methylthiobutyl	BoMYB122	15	124	0.779011	5.18217e-05	Positive	P<0.05	Transcriptional Components
Hexyl_III	BoMYB122	23	124	0.689102	0.00077783	Positive	P<0.05	Transcriptional Components
2-Propenyl	BoMYB122	5	124	0.604463	0.00475737	Positive	P<0.05	Transcriptional Components
3-Hydroxypropyl	BoMYB122	7	124	0.602119	0.00496693	Positive	P<0.05	Transcriptional Components
3-Methylbutyl	BoMYB122	9	124	0.518563	0.0191522	Positive	P<0.05	Transcriptional Components
4-Methoxy-3-indolylmethyl	BoMYB28.2	13	125	-0.517564	0.0194258	Negative	P<0.05	Transcriptional Components
1-Methoxy-3-indolylmethyl	BoMYB28.2	1	125	-0.572244	0.00837448	Negative	P<0.05	Transcriptional Components
5-Methylthiopentyl	BoMYB29;76	17	126	0.857973	1.31825e-06	Positive	P<0.05	Transcriptional Components
4-Methylthiobutyl	BoMYB29;76	15	126	0.783315	4.41604e-05	Positive	P<0.05	Transcriptional Components
5-Methylsulfinylpentyl	BoMYB29;76	16	126	0.444966	0.049309	Positive	P<0.05	Transcriptional Components
5-Methylthiopentyl	BoMYB34.2	17	127	0.652971	0.00180027	Positive	P<0.05	Transcriptional Components
4-Methylthiobutyl	BoMYB34.2	15	127	0.582984	0.0069796	Positive	P<0.05	Transcriptional Components
Hexyl_I	BoMYB34.2	21	127	0.490243	0.0282045	Positive	P<0.05	Transcriptional Components
Hexyl_II	BoMYB34.2	22	127	0.453037	0.0448601	Positive	P<0.05	Transcriptional Components
8-Methylsulfinyloctyl_II	BoMYC3	19	130	0.661811	0.001481	Positive	P<0.05	Transcriptional Components
2-Hydroxy-3-butenyl	BoMYC4	2	131	0.529635	0.0163191	Positive	P<0.05	Transcriptional Components
5-Methylthiopentyl	BoOBP2	17	132	0.80282	2.04022e-05	Positive	P<0.05	Transcriptional Components
4-Methylthiobutyl	BoOBP2	15	132	0.703364	0.000540523	Positive	P<0.05	Transcriptional Components
Hexyl_I	BoOBP2	21	132	0.624284	0.0032597	Positive	P<0.05	Transcriptional Components
Hexyl_II	BoOBP2	22	132	0.557583	0.0106378	Positive	P<0.05	Transcriptional Components
4-Hydroxy-3-indolylmethyl	BoOBP2	12	132	-0.525407	0.0173582	Negative	P<0.05	Transcriptional Components
3-Methylsulfinylpropyl	BoSLIM1	10	136	0.455806	0.043407	Positive	P<0.05	Transcriptional Components
2-Propenyl	BoSLIM1	5	136	0.444226	0.0497335	Positive	P<0.05	Transcriptional Components
3-Methylsulfinylpropyl	BoHY5	10	120	0.632359	0.00277421	Positive	P<0.05	Transcriptional Components
5-Methylthiopentyl	BoHY5	17	120	-0.453273	0.0447345	Negative	P<0.05	Transcriptional Components
4-Methylthiobutyl	BoHY5	15	120	-0.489351	0.0285363	Negative	P<0.05	Transcriptional Components
2-Phenylethyl	BoHY5	4	120	-0.520805	0.018549	Negative	P<0.05	Transcriptional Components
Hexyl_I	BoMED25/PFT1.1	21	121	-0.455632	0.0434973	Negative	P<0.05	Transcriptional Components
5-Methylthiopentyl	BoMED25/PFT1.1	17	121	-0.496387	0.0260007	Negative	P<0.05	Transcriptional Components
Hexyl_II	BoMED25/PFT1.1	22	121	-0.515387	0.0200333	Negative	P<0.05	Transcriptional Components
4-Methylthiobutyl	BoMED25/PFT1.1	15	121	-0.542843	0.0133901	Negative	P<0.05	Transcriptional Components
8-Methylsulfinyloctyl_II	BoMED25/PFT1.2	19	122	0.762762	9.19968e-05	Positive	P<0.05	Transcriptional Components
3-Indolymethyl	BoMED25/PFT1.2	8	122	0.627395	0.00306489	Positive	P<0.05	Transcriptional Components
4-Hydroxy-3-indolylmethyl	BoMED25/PFT1.2	12	122	0.607767	0.00447434	Positive	P<0.05	Transcriptional Components
2-Methylpropyl	BoMED25/PFT1.2	3	122	0.531484	0.0158808	Positive	P<0.05	Transcriptional Components
3-Methylsulfinylpropyl	BoMED25/PFT1.2	10	122	0.476057	0.0338545	Positive	P<0.05	Transcriptional Components
2-Phenylethyl	BoMED5	4	123	0.83627	4.36107e-06	Positive	P<0.05	Transcriptional Components
4-Methoxy-3-indolylmethyl	BoMED5	13	123	0.539131	0.0141667	Positive	P<0.05	Transcriptional Components
4-Methylthiobutyl	BoMED5	15	123	0.451138	0.0458778	Positive	P<0.05	Transcriptional Components
4-Hydroxy-3-indolylmethyl	BoFRS7;12	12	119	0.446459	0.0484619	Positive	P<0.05	Transcriptional Components
4-Methylsulfinylbutyl	BoFRS7;12	14	119	0.446453	0.0484652	Positive	P<0.05	Transcriptional Components
8-Methylsulfinyloctyl_I	BoSD1.1	18	133	0.731264	0.000248929	Positive	P<0.05	Transcriptional Components
2-Phenylethyl	BoSD1.2	4	134	0.480669	0.0319283	Positive	P<0.05	Transcriptional Components
3-Methylbutyl	BoSD2	9	135	0.676909	0.00104555	Positive	P<0.05	Transcriptional Components
2-Methylpropyl	BoSD2	3	135	0.588193	0.00637517	Positive	P<0.05	Transcriptional Components
3-Methylthiopropyl	BoSD2	11	135	0.570053	0.00868532	Positive	P<0.05	Transcriptional Components
3-Hydroxypropyl	BoSD2	7	135	0.528384	0.0166213	Positive	P<0.05	Transcriptional Components
2-Propenyl	BoSD2	5	135	0.527284	0.0168906	Positive	P<0.05	Transcriptional Components
2-Phenylethyl	BoSD2	4	135	0.506829	0.022569	Positive	P<0.05	Transcriptional Components
Hexyl_III	BoSD2	23	135	0.490573	0.0280824	Positive	P<0.05	Transcriptional Components
2-Hydroxy-3-butenyl	BoBAT5.1	2	137	0.455324	0.0436574	Positive	P<0.05	Transporter
1-Methoxy-3-indolylmethyl	BoBAT5.1	1	137	-0.50367	0.0235667	Negative	P<0.05	Transporter
5-Methylsulfinylpentyl	BoBAT5.2	16	138	0.581012	0.00722043	Positive	P<0.05	Transporter
2-Hydroxy-3-butenyl	BoGTR1.1	2	139	0.849218	2.18389e-06	Positive	P<0.05	Transporter
3-Butenyl	BoGTR1.1	6	139	0.453698	0.0445096	Positive	P<0.05	Transporter
2-Phenylethyl	BoGTR1.2	4	140	0.794416	2.87397e-05	Positive	P<0.05	Transporter
4-Methoxy-3-indolylmethyl	BoGTR1.2	13	140	0.612526	0.00409127	Positive	P<0.05	Transporter
3-Methylthiopropyl	BoGTR1.2	11	140	0.612462	0.00409624	Positive	P<0.05	Transporter
2-Methylpropyl	BoGTR1.2	3	140	0.517564	0.0194257	Positive	P<0.05	Transporter
Hexyl_II	BoGTR1.2	22	140	0.507043	0.0225024	Positive	P<0.05	Transporter
3-Hydroxypropyl	BoGTR1.2	7	140	0.459855	0.0413478	Positive	P<0.05	Transporter
2-Phenylethyl	BoGTR2.1	4	142	0.59468	0.00568323	Positive	P<0.05	Transporter
4-Methoxy-3-indolylmethyl	BoGTR2.1	13	142	0.463787	0.0394214	Positive	P<0.05	Transporter
5-Methylthiopentyl	BoGTR2.2	17	143	0.663094	0.00143889	Positive	P<0.05	Transporter
4-Methylthiobutyl	BoGTR2.2	15	143	0.615048	0.00389953	Positive	P<0.05	Transporter
2-Phenylethyl	BoGTR2.2	4	143	0.510625	0.0214143	Positive	P<0.05	Transporter
4-Methoxy-3-indolylmethyl	BoGTR2.2	13	143	0.475454	0.0341128	Positive	P<0.05	Transporter
2-Phenylethyl	BoGTR2.3	4	144	0.637563	0.00249444	Positive	P<0.05	Transporter
5-Methylthiopentyl	BoGTR2.3	17	144	0.555225	0.0110443	Positive	P<0.05	Transporter
4-Methylthiobutyl	BoGTR2.3	15	144	0.529272	0.0164064	Positive	P<0.05	Transporter
5-Methylthiopentyl	BoSULTR1;1	17	145	0.782657	4.52635e-05	Positive	P<0.05	Transporter
Hexyl_I	BoSULTR1;1	21	145	0.76936	7.32734e-05	Positive	P<0.05	Transporter
4-Methylthiobutyl	BoSULTR1;1	15	145	0.713902	0.000407509	Positive	P<0.05	Transporter
Hexyl_II	BoSULTR1;1	22	145	0.688902	0.000781706	Positive	P<0.05	Transporter
3-Hydroxypropyl	BoSULTR1;1	7	145	0.558071	0.0105553	Positive	P<0.05	Transporter
2-Propenyl	BoSULTR1;1	5	145	0.508356	0.0220988	Positive	P<0.05	Transporter
Hexyl_III	BoSULTR1;1	23	145	0.476751	0.0335591	Positive	P<0.05	Transporter
4-Methoxy-3-indolylmethyl	BoSULTR1;2.1	13	146	0.501087	0.0244083	Positive	P<0.05	Transporter
1-Methoxy-3-indolylmethyl	BoSULTR1;2.1	1	146	0.463428	0.0395947	Positive	P<0.05	Transporter
4-Methoxy-3-indolylmethyl	BoSULTR1;2.2	13	147	0.517921	0.0193275	Positive	P<0.05	Transporter
1-Methoxy-3-indolylmethyl	BoSULTR1;2.2	1	147	0.462438	0.0400742	Positive	P<0.05	Transporter

## Sheet: Table S6
Table S6 The number of GSLs/Genes that are significantly correlated with the given Gene/GSL.
Class	Gene/GSL	Number of GSL/Gene with significant correlation
Gene	BoAPK2.1	1
	BoAPK2.2	1
	BoAPK2.3	1
	BoAPR1	1
	BoAPS3	1
	BoASA1.2	1
	BoBAT5.2	1
	BoBCAT4.1	1
	BoBCAT4.2	1
	BoBGLU30.1	1
	BoCAMTA3	1
	BoCYP79A2	1
	BoCYP79B2.3	1
	BoCYP81F1.1	1
	BoCYP81F3.1	1
	BoCYP81F3.2	1
	BoCYP81F4.1	1
	BoCYP81F4.2	1
	BoCYP81F4.3	1
	BoCYP83A1	1
	BoESP.2	1
	BoFMOGS-OX5	1
	BoGSH2.2	1
	BoGSL-OH.2	1
	BoGSL-OH.3	1
	BoGSTF11	1
	BoGSTU13.2	1
	BoIGMT1;2.6	1
	BoIGMT1;2.7	1
	BoIGMT5.1	1
	BoIPMI1	1
	BoIPMI2	1
	BoMYC3	1
	BoMYC4	1
	BoNSP5.1	1
	BoPCS1.2	1
	BoPCS1.3	1
	BoSD1.1	1
	BoSD1.2	1
	BoTGG1;2.1	1
	BoTGG1;2.7	1
	BoTGG1;2.8	1
	BoTGG4;5.2	1
	BoTGG4;5.3	1
	BoUGT74C1.2	1
	BoAAO4	2
	BoAOP2;3.3	2
	BoAPS1.2	2
	BoASA1.1	2
	BoBAT5.1	2
	BoBCAT3.1	2
	BoBGLU30.2	2
	BoCYP81F1.2	2
	BoCYP81F2.3	2
	BoESM1	2
	BoFRS7;12	2
	BoGTR1.1	2
	BoGTR2.1	2
	BoMAM1.1	2
	BoMAM3.2	2
	BoMYB28.2	2
	BoOASA1.1	2
	BoPEN2	2
	BoPYK10.1	2
	BoSLIM1	2
	BoSULTR1;2.1	2
	BoSULTR1;2.2	2
	BoSUR1.1	2
	BoAOP2;3.1	3
	BoAOP2;3.2	3
	BoBZO1	3
	BoGTR2.3	3
	BoIGMT1;2.3	3
	BoIGMT1;2.8	3
	BoMAM1.2	3
	BoMED5	3
	BoMYB29;76	3
	BoNSP1;2;3;4.1	3
	BoNSP1;2;3;4.2	3
	BoNSP5.2	3
	BoSOT17	3
	BoCHY1	4
	BoCYP79B2.2	4
	BoCYP81F2.1	4
	BoGSTU13.1	4
	BoGTR2.2	4
	BoHY5	4
	BoIGMT1;2.1	4
	BoMED25/PFT1.1	4
	BoMYB34.2	4
	BoPEN3	4
	BoBCAT6	5
	BoCYP79B3	5
	BoGSH1.2	5
	BoGSTF10	5
	BoIIL1.1	5
	BoMED25/PFT1.2	5
	BoOBP2	5
	BoAPK1.1	6
	BoAPR3.1	6
	BoGTR1.2	6
	BoSD2	7
	BoSULTR1;1	7
	BoGGP1.2	8
	BoGSH1.3	8
	BoIGMT1;2.5	8
	BoMYB122	8
	BoAPR2	10
	BoAPR3.2	10
GSL	3-Indolymethyl	2
	8-Methylsulfinyloctyl_I	3
	8-Methylsulfinyloctyl_II	4
	3-Methylthiopropyl	7
	3-Methylbutyl	8
	3-Methylsulfinylpropyl	8
	4-Hydroxy-3-indolylmethyl	8
	Hexyl_III	8
	2-Methylpropyl	9
	3-Butenyl	9
	4-Methylsulfinylbutyl	9
	2-Hydroxy-3-butenyl	11
	3-Hydroxypropyl	12
	5-Methylsulfinylpentyl	12
	Benzyl	12
	2-Propenyl	13
	Hexyl_II	16
	Hexyl_I	18
	1-Methoxy-3-indolylmethyl	21
	4-Methoxy-3-indolylmethyl	22
	2-Phenylethyl	23
	4-Methylthiobutyl	26
	5-Methylthiopentyl	28

## Sheet: Table S7
Table S7 TE annotations in the long intron of MAM3 gene in three B. oleracea genomes.
chr	source	type	start	end	strand	attributes	gene	assembly
C7	EDTA	DNA/DTM	44687535	44687662	+	ID=TE_00005683;Method=homology	BolC7g045230.Br	Broccoli
C7	EDTA	LTR/unknown	44687195	44687648	-	ID=TE_00003059_INT;Method=homology	BolC7g045230.Br	Broccoli
C7	EDTA	LTR/unknown	44687030	44687454	+	ID=TE_00003059_INT;Method=homology	BolC7g045230.Br	Broccoli
C7	EDTA	DNA/DTA	44686086	44686360	+	ID=TE_00003697;Method=homology	BolC7g045230.Br	Broccoli
C7	EDTA	DNA/DTA	44685805	44686227	-	ID=TE_00001233;Method=homology	BolC7g045230.Br	Broccoli
C7	EDTA	DNA/DTA	44685583	44685826	-	ID=TE_00001233;Method=homology	BolC7g045230.Br	Broccoli
C7	EDTA	DNA/Helitron	44684651	44685357	-	ID=TE_00005105;Method=homology	BolC7g045230.Br	Broccoli
C7	EDTA	DNA/DTC	44681838	44684645	+	ID=TE_00001022;Method=homology	BolC7g045230.Br	Broccoli
C7	EDTA	DNA/DTM	44681783	44681939	+	ID=TE_00003689;Method=homology	BolC7g045230.Br	Broccoli
C7	EDTA	DNA/DTC	44681645	44681782	+	ID=TE_00005431;Method=homology	BolC7g045230.Br	Broccoli
C7	EDTA	DNA/DTC	44680736	44681475	+	ID=TE_00006034;Method=homology	BolC7g045230.Br	Broccoli
C7	EDTA	DNA/DTC	44680113	44681344	-	ID=TE_00005314;Method=homology	BolC7g045230.Br	Broccoli
C7	EDTA	DNA/Helitron	44679793	44680163	+	ID=TE_00000466;Method=homology	BolC7g045230.Br	Broccoli
C7	EDTA	DNA/DTC	44679497	44679827	+	ID=TE_00001719;Method=homology	BolC7g045230.Br	Broccoli
C7	EDTA	DNA/DTC	44677878	44679647	-	ID=TE_00003342;Method=homology	BolC7g045230.Br	Broccoli
C7	EDTA	DNA/DTC	44677858	44678003	+	ID=TE_00003136;Method=homology	BolC7g045230.Br	Broccoli
C7	EDTA	DNA/DTC	44677509	44677803	-	ID=TE_00006046;Method=homology	BolC7g045230.Br	Broccoli
C7	EDTA	LTR/Gypsy	44677319	44677763	-	ID=TE_00005832_INT;Method=homology	BolC7g045230.Br	Broccoli
C7	EDTA	DNA/DTC	44676923	44677663	+	ID=TE_00006034;Method=homology	BolC7g045230.Br	Broccoli
C7	EDTA	DNA/Helitron	44676811	44676920	-	ID=TE_00001522;Method=homology	BolC7g045230.Br	Broccoli
C7	EDTA	DNA/Helitron	44676120	44676206	+	ID=TE_00003621;Method=homology	BolC7g045230.Br	Broccoli
C7	EDTA	DNA/Helitron	44675443	44675888	+	ID=TE_00000721;Method=homology	BolC7g045230.Br	Broccoli
C7	EDTA	DNA/DTM	44673458	44674013	-	ID=TE_00002348;Method=homology	BolC7g045230.Br	Broccoli
C7	EDTA	DNA/DTC	44673428	44673710	-	ID=TE_00005877;Method=homology	BolC7g045230.Br	Broccoli
C7	EDTA	LTR/Gypsy	44673211	44673458	+	ID=TE_00002690_INT;Method=homology	BolC7g045230.Br	Broccoli
C7	EDTA	DNA/DTM	44672684	44673266	-	ID=TE_00002348;Method=homology	BolC7g045230.Br	Broccoli
C7	EDTA	DNA/DTM	44672658	44673209	+	ID=TE_00001491;Method=homology	BolC7g045230.Br	Broccoli
C7	EDTA	DNA/DTC	44672623	44672916	-	ID=TE_00005877;Method=homology	BolC7g045230.Br	Broccoli
C7	EDTA	MITE/DTM	44672597	44672802	-	ID=TE_00005295;Method=homology	BolC7g045230.Br	Broccoli
C7	EDTA	MITE/DTM	44672510	44672639	+	ID=TE_00006101;Method=homology	BolC7g045230.Br	Broccoli
C7	EDTA	MITE/DTM	44672510	44672639	.	ID=BrSca_2:10525632..10525761#MITE/DTM;TIR:GAGGAAATTC_GAATTTCCTC_100.0_TSD:GGAATATTCC_GGAATATTCC_100.0_Len:130;Method=structural	BolC7g045230.Br	Broccoli
C7	EDTA	DNA/DTM	44672083	44672526	-	ID=TE_00000501;Method=homology	BolC7g045230.Br	Broccoli
C7	EDTA	DNA/DTC	44670589	44672391	+	ID=TE_00005195;Method=homology	BolC7g045230.Br	Broccoli
C7	EDTA	DNA/DTC	44671964	44672082	-	ID=TE_00001511;Method=homology	BolC7g045230.Br	Broccoli
C7	EDTA	DNA/Helitron	44670484	44670577	+	ID=TE_00001522;Method=homology	BolC7g045230.Br	Broccoli
C7	EDTA	DNA/Helitron	44669528	44670483	-	ID=TE_00000169;Method=homology	BolC7g045230.Br	Broccoli
C7	EDTA	DNA/DTM	44668695	44668874	+	ID=TE_00000671;Method=homology	BolC7g045230.Br	Broccoli
C7	EDTA	DNA/DTH	44668459	44668606	-	ID=TE_00000323;Method=homology	BolC7g045230.Br	Broccoli
C7	EDTA	MITE/DTH	44668353	44668590	+	ID=TE_00003995;Method=homology	BolC7g045230.Br	Broccoli
C7	EDTA	MITE/DTA	44664294	44664420	-	ID=TE_00002563;Method=homology	BolC7g045230.Br	Broccoli
C7	EDTA	MITE/DTA	44664227	44664401	+	ID=TE_00003062;Method=homology	BolC7g045230.Br	Broccoli
C7	EDTA	LTR/Gypsy	44664126	44664375	-	ID=TE_00003003_INT;Method=homology	BolC7g045230.Br	Broccoli
C7	EDTA	DNA/Helitron	44663731	44663970	-	ID=TE_00000555;Method=homology	BolC7g045230.Br	Broccoli
C7	EDTA	DNA/DTC	46586644	46587284	-	ID=TE_00006881;Method=homology	BolC7g045400.Ca	Cauliflower
C7	EDTA	LTR/Gypsy	46585438	46585987	+	ID=TE_00003072_INT;Method=homology	BolC7g045400.Ca	Cauliflower
C7	EDTA	DNA/Helitron	46584275	46584968	-	ID=TE_00000419;Method=homology	BolC7g045400.Ca	Cauliflower
C7	EDTA	DNA/DTC	46581465	46584268	-	ID=TE_00004499;Method=homology	BolC7g045400.Ca	Cauliflower
C7	EDTA	DNA/DTC	46581190	46581566	+	ID=TE_00003893;Method=homology	BolC7g045400.Ca	Cauliflower
C7	EDTA	DNA/DTC	46580188	46581406	-	ID=TE_00002068;Method=homology	BolC7g045400.Ca	Cauliflower
C7	EDTA	DNA/DTC	46579623	46580894	+	ID=TE_00004575;Method=homology	BolC7g045400.Ca	Cauliflower
C7	EDTA	DNA/Helitron	46579595	46579729	-	ID=TE_00000676;Method=homology	BolC7g045400.Ca	Cauliflower
C7	EDTA	DNA/Helitron	46579267	46579562	-	ID=TE_00000676;Method=homology	BolC7g045400.Ca	Cauliflower
C7	EDTA	DNA/DTM	46579241	46579434	-	ID=TE_00004915;Method=homology	BolC7g045400.Ca	Cauliflower
C7	EDTA	DNA/DTC	46577366	46579240	+	ID=TE_00003606;Method=homology	BolC7g045400.Ca	Cauliflower
C7	EDTA	LTR/Gypsy	46576771	46577365	-	ID=TE_00005676_INT;Method=homology	BolC7g045400.Ca	Cauliflower
C7	EDTA	DNA/DTC	46576427	46576928	-	ID=TE_00004472;Method=homology	BolC7g045400.Ca	Cauliflower
C7	EDTA	DNA/DTC	46576429	46576770	+	ID=TE_00003606;Method=homology	BolC7g045400.Ca	Cauliflower
C7	EDTA	DNA/Helitron	46575647	46575732	+	ID=TE_00003674;Method=homology	BolC7g045400.Ca	Cauliflower
C7	EDTA	DNA/Helitron	46574939	46575409	+	ID=TE_00000789;Method=homology	BolC7g045400.Ca	Cauliflower
C7	EDTA	DNA/Helitron	46574516	46574690	-	ID=TE_00006676;Method=homology	BolC7g045400.Ca	Cauliflower
C7	EDTA	DNA/Helitron	46574262	46574413	-	ID=TE_00002652;Method=homology	BolC7g045400.Ca	Cauliflower
C7	EDTA	DNA/Helitron	46573676	46573838	-	ID=TE_00000453;Method=homology	BolC7g045400.Ca	Cauliflower
C7	EDTA	DNA/Helitron	46573665	46573783	+	ID=TE_00000790;Method=homology	BolC7g045400.Ca	Cauliflower
C7	EDTA	DNA/DTM	46573423	46573665	-	ID=TE_00006309;Method=homology	BolC7g045400.Ca	Cauliflower
C7	EDTA	DNA/DTC	46569766	46573349	.	ID=CaSca_2:10776091..10779674#DNA/DTC;TIR:CACTACAAGA_TCTTGTAGTG_100.0_TSD:TTA_TTA_100.0_Len:3584;Method=structural	BolC7g045400.Ca	Cauliflower
C7	EDTA	DNA/DTC	46573219	46573344	-	ID=TE_00001476;Method=homology	BolC7g045400.Ca	Cauliflower
C7	EDTA	DNA/DTC	46572846	46573218	+	ID=TE_00005466;Method=homology	BolC7g045400.Ca	Cauliflower
C7	EDTA	DNA/DTM	46571268	46573163	.	ID=CaSca_2:10776277..10778172#DNA/DTM;TIR:GAGGAAATTC_GTATTTCCTC_90.0_TSD:AGAATATTCC_AGAATATTCC_100.0_Len:1896;Method=structural	BolC7g045400.Ca	Cauliflower
C7	EDTA	DNA/DTC	46572636	46572845	-	ID=TE_00001476;Method=homology	BolC7g045400.Ca	Cauliflower
C7	EDTA	LTR/Gypsy	46572395	46572640	+	ID=TE_00007049_INT;Method=homology	BolC7g045400.Ca	Cauliflower
C7	EDTA	DNA/DTM	46572309	46572453	-	ID=TE_00005479;Method=homology	BolC7g045400.Ca	Cauliflower
C7	EDTA	DNA/DTC	46572060	46572308	-	ID=TE_00002356;Method=homology	BolC7g045400.Ca	Cauliflower
C7	EDTA	DNA/DTM	46571647	46572059	-	ID=TE_00005479;Method=homology	BolC7g045400.Ca	Cauliflower
C7	EDTA	DNA/DTC	46571610	46571842	+	ID=TE_00001245;Method=homology	BolC7g045400.Ca	Cauliflower
C7	EDTA	MITE/DTM	46571692	46571821	.	ID=CaSca_2:10777619..10777748#MITE/DTM;TIR:GAGGAAATTC_GAATTTCCTC_100.0_TSD:GGAATATTCC_GGAATATTCC_100.0_Len:130;Method=structural	BolC7g045400.Ca	Cauliflower
C7	EDTA	LTR/unknown	46571555	46571742	+	ID=TE_00003849_LTR;Method=homology	BolC7g045400.Ca	Cauliflower
C7	EDTA	MITE/DTM	46571268	46571631	-	ID=TE_00003144;Method=homology	BolC7g045400.Ca	Cauliflower
C7	EDTA	DNA/DTC	46571140	46571319	-	ID=TE_00003021;Method=homology	BolC7g045400.Ca	Cauliflower
C7	EDTA	DNA/DTC	46571197	46571307	+	ID=TE_00002449;Method=homology	BolC7g045400.Ca	Cauliflower
C7	EDTA	DNA/DTM	46570270	46571196	+	ID=TE_00005765;Method=homology	BolC7g045400.Ca	Cauliflower
C7	EDTA	DNA/DTC	46570092	46570488	-	ID=TE_00006497;Method=homology	BolC7g045400.Ca	Cauliflower
C7	EDTA	DNA/DTC	46569768	46570091	+	ID=TE_00002449;Method=homology	BolC7g045400.Ca	Cauliflower
C7	EDTA	DNA/Helitron	46568721	46569724	-	ID=TE_00000255;Method=homology	BolC7g045400.Ca	Cauliflower
C7	EDTA	DNA/DTM	46568332	46568462	+	ID=TE_00006309;Method=homology	BolC7g045400.Ca	Cauliflower
C7	EDTA	MITE/DTH	46567891	46568032	+	ID=TE_00005472;Method=homology	BolC7g045400.Ca	Cauliflower
C7	EDTA	MITE/DTH	46567703	46567783	-	ID=TE_00004489;Method=homology	BolC7g045400.Ca	Cauliflower
C7	EDTA	DNA/DTH	46567569	46567736	-	ID=TE_00000565;Method=homology	BolC7g045400.Ca	Cauliflower
C7	EDTA	DNA/DTH	46567547	46567702	+	ID=TE_00000565;Method=homology	BolC7g045400.Ca	Cauliflower
C7	EDTA	MITE/DTA	46563490	46563616	-	ID=TE_00002732;Method=homology	BolC7g045400.Ca	Cauliflower
C7	EDTA	MITE/DTA	46563447	46563597	+	ID=TE_00005744;Method=homology	BolC7g045400.Ca	Cauliflower
C7	EDTA	LTR/Gypsy	46563322	46563571	+	ID=TE_00005570_INT;Method=homology	BolC7g045400.Ca	Cauliflower
C7	EDTA	DNA/Helitron	46562924	46563157	+	ID=TE_00000265;Method=homology	BolC7g045400.Ca	Cauliflower
C7	EDTA	DNA/Helitron	45546751	45546990	-	ID=TE_00000600;Method=homology	BolC7g044210.Ko	Kohlrabi
C7	EDTA	LTR/Gypsy	45547146	45547394	+	ID=TE_00002997_INT;Method=homology	BolC7g044210.Ko	Kohlrabi
C7	EDTA	MITE/DTA	45547313	45547420	+	ID=TE_00005449;Method=homology	BolC7g044210.Ko	Kohlrabi
C7	EDTA	LTR/unknown	45551356	45551536	+	ID=TE_00000312_INT;Method=homology	BolC7g044210.Ko	Kohlrabi
C7	EDTA	MITE/DTH	45551381	45551617	+	ID=TE_00005946;Method=homology	BolC7g044210.Ko	Kohlrabi
C7	EDTA	MITE/DTH	45551725	45551896	-	ID=TE_00003246;Method=homology	BolC7g044210.Ko	Kohlrabi
C7	EDTA	DNA/DTM	45552002	45552140	+	ID=TE_00000492;Method=homology	BolC7g044210.Ko	Kohlrabi
C7	EDTA	DNA/DTM	45556766	45556914	-	ID=TE_00000090;Method=homology	BolC7g044210.Ko	Kohlrabi
C7	EDTA	DNA/DTM	45559036	45559291	-	ID=TE_00001930;Method=homology	BolC7g044210.Ko	Kohlrabi
C7	EDTA	DNA/DTM	45560316	45560873	+	ID=TE_00000492;Method=homology	BolC7g044210.Ko	Kohlrabi
C7	EDTA	DNA/DTM	45560464	45561074	-	ID=TE_00000090;Method=homology	BolC7g044210.Ko	Kohlrabi
C7	EDTA	DNA/DTM	45561248	45561378	-	ID=TE_00003645;Method=homology	BolC7g044210.Ko	Kohlrabi
C7	EDTA	DNA/Helitron	45561591	45561866	+	ID=TE_00000330;Method=homology	BolC7g044210.Ko	Kohlrabi
C7	EDTA	DNA/Helitron	45561629	45562631	-	ID=TE_00000205;Method=homology	BolC7g044210.Ko	Kohlrabi
C7	EDTA	DNA/Helitron	45562519	45562681	+	ID=TE_00000776;Method=homology	BolC7g044210.Ko	Kohlrabi
C7	EDTA	DNA/DTC	45562680	45563184	-	ID=TE_00002941;Method=homology	BolC7g044210.Ko	Kohlrabi
C7	EDTA	DNA/DTC	45562680	45566266	.	ID=KoSca_2:33022865..33026451#DNA/DTC;TIR:CACTACAAGA_TCTTGTAGTG_100.0_TSD:TAA_TAA_100.0_Len:3587;Method=structural	BolC7g044210.Ko	Kohlrabi
C7	EDTA	DNA/DTC	45562711	45564466	+	ID=TE_00007289;Method=homology	BolC7g044210.Ko	Kohlrabi
C7	EDTA	MITE/DTM	45564179	45564531	+	ID=TE_00003680;Method=homology	BolC7g044210.Ko	Kohlrabi
C7	EDTA	DNA/DTM	45564179	45566080	.	ID=KoSca_2:33024364..33026265#DNA/DTM;TIR:GAGGAAATAC_GAATTTCCTC_90.0_TSD:GGAATATTCT_GGAATATTCT_100.0_Len:1902;Method=structural	BolC7g044210.Ko	Kohlrabi
C7	EDTA	LTR/unknown	45564466	45564657	-	ID=TE_00002719_LTR;Method=homology	BolC7g044210.Ko	Kohlrabi
C7	EDTA	DNA/DTC	45564507	45564851	+	ID=TE_00003026;Method=homology	BolC7g044210.Ko	Kohlrabi
C7	EDTA	DNA/DTC	45564588	45564958	-	ID=TE_00006603;Method=homology	BolC7g044210.Ko	Kohlrabi
C7	EDTA	LTR/unknown	45564959	45565270	+	ID=TE_00005993_INT;Method=homology	BolC7g044210.Ko	Kohlrabi
C7	EDTA	DNA/DTC	45565271	45565383	-	ID=TE_00006603;Method=homology	BolC7g044210.Ko	Kohlrabi
C7	EDTA	LTR/Gypsy	45565312	45565556	+	ID=TE_00004420_INT;Method=homology	BolC7g044210.Ko	Kohlrabi
C7	EDTA	DNA/DTC	45565529	45566245	-	ID=TE_00006603;Method=homology	BolC7g044210.Ko	Kohlrabi
C7	EDTA	DNA/DTC	45566076	45566266	+	ID=TE_00006056;Method=homology	BolC7g044210.Ko	Kohlrabi
C7	EDTA	DNA/DTM	45566340	45566581	+	ID=TE_00003645;Method=homology	BolC7g044210.Ko	Kohlrabi
C7	EDTA	MITE/DTH	45566584	45566741	-	ID=TE_00000542;Method=homology	BolC7g044210.Ko	Kohlrabi
C7	EDTA	DNA/Helitron	45567434	45567608	-	ID=TE_00001017;Method=homology	BolC7g044210.Ko	Kohlrabi
C7	EDTA	DNA/Helitron	45569240	45569581	-	ID=TE_00000039;Method=homology	BolC7g044210.Ko	Kohlrabi
C7	EDTA	LTR/unknown	45569710	45570035	-	ID=TE_00001043_LTR;Method=homology	BolC7g044210.Ko	Kohlrabi
C7	EDTA	DNA/DTT	45570260	45571066	+	ID=TE_00004676;Method=homology	BolC7g044210.Ko	Kohlrabi
C7	EDTA	LTR/unknown	45571724	45572331	-	ID=TE_00002580_INT;Method=homology	BolC7g044210.Ko	Kohlrabi
C7	EDTA	DNA/DTC	45572044	45572380	+	ID=TE_00004949;Method=homology	BolC7g044210.Ko	Kohlrabi
C7	EDTA	DNA/Helitron	45572248	45572445	+	ID=TE_00000556;Method=homology	BolC7g044210.Ko	Kohlrabi

## Sheet: Table S8
Table S8 Gene expression (TPM values) of GSL related genes in sampled tissues.
Genes	Broccoli				Cauliflower				Kale				Kohlrabi				White Cabbage
	Floret	Infl_stem	Leaf	Root	Floret	Infl_stem	Leaf	Root	Leaf_mature	Leaf_young	Root	Stem	Inner_part	Leaf	Outer_layer	Root	Core	Head_in_outer	Leaf_around_head	Root
BoCYP83B1	5.65911	4.31391	5.86106	7.2945	9.02317	7.82788	7.96299	9.05636	6.35467	5.19822	6.37136	8.07814	3.56161	5.22759	6.01467	8.26623	5.65865	6.09225	6.11304	7.36592
BoCYTB5C.1	3.48635	4.21943	3.64357	6.15857	4.18101	3.81155	4.91306	4.91703	4.91559	1.23998	2.62553	6.17519	4.68807	4.17861	6.53989	7.13995	4.54845	4.85073	3.67835	4.31869
BoCYTB5C.2	6.18647	6.09346	5.47621	7.20713	8.37971	6.58593	7.46245	8.49256	5.00835	3.23846	3.96987	6.96338	5.00294	4.08169	7.018	7.08211	6.0482	6.28254	5.31316	7.8486
BoCYP79C1	0.0098951	0	0	0	0	0	0	0	0	0	0	0	0	0	0	0	0	0	0	0
BoCYP79C2.1	0	0	0	0.122937	0	0	0	0	0	0	0	0	0	0	0	0	0	0.0388758	0.0327643	0
BoCYP79F1;2	3.76461	6.07651	3.50779	7.19167	0.0545128	1.72743	4.43774	0.140946	5.44126	1.89439	0	6.11723	5.9279	2.66522	6.60091	5.08393	6.18412	6.47503	5.36902	0.605291
BoCYP83A1	6.81047	7.58176	6.67018	8.53877	3.80289	5.09665	7.84666	2.47327	6.89236	4.58419	3.7523	8.22866	7.36348	7.12386	9.01205	7.6228	8.54877	9.55571	9.01824	3.44935
BoSOT16.2	3.15205	1.96518	3.66384	5.44599	7.12673	5.1658	5.02018	6.62415	4.12824	2.4037	3.03414	4.72597	1.21363	3.76191	3.63382	4.84038	1.96152	1.50952	1.93815	4.3211
BoSOT17	2.92296	2.97722	2.05357	4.66706	4.70827	3.24963	3.01322	5.29472	3.97645	1.96424	2.21335	5.06853	1.51901	1.48388	3.44932	5.38389	3.52122	3.12005	2.81494	5.57032
BoSOT18	3.76032	4.66604	3.697	4.64758	3.76146	3.1282	3.66193	3.28157	3.50358	3.48641	2.99914	4.53978	4.28491	2.90121	5.86635	4.34752	4.37204	4.58019	4.25889	2.80739
BoGSTF10	5.75815	7.45784	5.90339	7.55596	7.91113	7.55036	6.87465	6.44418	4.90721	4.98038	5.35664	6.09128	8.54202	6.89687	8.83334	8.59333	7.1228	8.91204	8.29734	9.94406
BoGSTF11	5.33957	5.50117	3.49484	5.47761	1.42927	2.44896	4.68376	1.39633	3.76097	2.37932	2.59283	5.42832	5.69168	2.79914	6.90126	6.16864	5.25903	5.44151	4.65905	2.62071
BoGSTF9.1	9.29818	10.1431	8.60403	9.42415	10.5667	9.83	9.05855	9.73826	9.04832	8.26304	7.56206	10.3011	8.79573	8.08808	9.91663	9.73165	10.0711	10.4213	9.67888	10.0377
BoGSTF9.2	9.43265	9.48631	8.64525	9.63951	9.52886	7.53858	8.60123	8.06742	8.10611	8.1856	8.04376	10.6335	7.78326	8.47198	9.20629	9.62268	8.88715	8.35404	7.92254	9.25265
BoGSTU13.1	6.63716	6.31185	6.10679	9.46587	9.36138	7.71603	7.00525	9.89825	6.41192	7.16825	8.75181	5.69986	6.48026	7.42643	7.4145	9.72623	6.89569	6.85536	6.18763	9.81611
BoGSTU13.2	7.35888	9.62258	3.55765	8.03696	10.6329	9.92392	6.14154	8.79762	4.85131	6.61959	5.85612	6.34762	10.229	5.476	9.90315	9.30381	8.49488	8.29967	5.51722	6.96053
BoGSTU20	10.2828	10.1712	8.81345	8.86627	8.45303	7.22313	8.09534	6.80063	9.58385	7.66199	7.1452	10.8071	8.23515	9.5094	9.23579	8.15322	7.88143	7.92432	7.3767	6.67299
BoCYP79A2	0	0	0.0145262	0	0	0	1.45536	0	0.339553	0	0	0.0342373	0	0.177586	0	0	0	0	0	0
BoSUR1.1	5.50205	5.89987	4.4	6.91917	4.8235	3.77731	4.35163	5.25309	5.41815	4.46426	4.41147	6.11386	5.11775	3.41552	5.75772	6.30163	5.2116	5.54571	4.77607	5.44095
BoCYP79B2.1	1.83	1.73851	2.82525	3.56408	6.88763	5.45317	5.12164	4.86748	6.14957	1.93313	1.75512	6.7623	1.31945	4.1202	4.30843	6.06824	3.05681	1.91405	2.87496	4.16457
BoCYP79B2.2	0.435868	0.28854	0.585368	2.96785	2.16125	1.59931	1.89763	3.61267	1.16207	1.2787	3.20984	1.5917	0.242548	0.882526	1.0495	2.07822	0.0140029	0	0.399444	2.09412
BoCYP79B2.3	1.03961	0.214889	1.17072	3.56365	5.08766	4.00889	5.3699	5.69471	3.79718	0.881994	2.42155	3.77538	0	0.171736	0	0.533456	1.5192	0.586045	1.15219	4.80515
BoCYP79B3	0.891376	0.0398407	0.467793	1.80155	1.47071	1.57649	0.452844	2.26173	0.0607276	0.117397	1.4873	2.38	0.0738842	1.63683	1.69773	3.13853	0.945432	0.479155	0.365097	3.35994
BoUGT74B1	4.49647	4.83327	3.67215	5.42285	4.89223	4.30071	4.14418	5.46787	3.99115	1.98824	2.2369	5.55357	3.55835	3.37563	4.7973	5.3898	3.60504	4.35339	3.83409	4.08902
BoUGT74C1.1	5.22727	5.41771	3.71925	5.92145	3.20833	3.32804	5.51233	1.23377	5.18167	3.781	0.4127	6.75575	5.8538	3.76311	7.22109	6.22292	6.23147	6.82249	6.36923	1.97702
BoUGT74C1.2	1.66574	2.85435	2.67955	0.0430159	0.80863	1.19893	3.47548	0	3.27301	1.07063	0	4.30906	0.252927	3.31314	1.66189	0.122496	0.00660395	0.299397	0.367872	0
BoGGP1.1	6.48139	5.76833	6.98495	6.18826	7.48316	6.50896	7.21945	6.95816	6.80088	5.09575	4.14932	6.45008	4.26748	6.24889	5.97765	6.78632	5.24013	5.65932	6.0265	6.13205
BoGGP1.2	3.67633	2.48319	5.06218	7.19666	6.69631	5.14736	6.06117	7.89489	5.92506	6.67111	7.37762	4.6249	1.72371	5.71918	4.35664	7.73708	2.33472	4.1671	5.23869	7.95905
BoGGP1.3	6.43533	5.8827	7.53283	5.45399	8.17183	7.54753	7.39269	7.84622	7.26368	4.57307	6.4243	6.56242	1.36864	5.90425	3.55238	5.44975	4.34663	5.88129	6.59794	7.39349
BoCHY1	5.46524	5.13533	5.72781	5.03871	5.67963	5.75981	6.45241	5.17371	6.03148	6.08242	5.99152	6.18713	5.47169	5.92967	5.60257	5.39466	5.57499	5.67634	6.12379	5.04343
BoAPR1	3.84865	4.04658	4.54686	5.88976	5.18122	4.53077	4.3252	5.49994	4.12646	4.55356	5.21383	4.76192	4.35258	6.10963	5.59718	6.12738	5.01552	5.50499	4.82811	5.6157
BoAPR2	5.75168	4.93878	7.31201	6.4147	6.48548	6.2791	6.62456	7.35491	6.86498	7.46048	8.46571	7.55748	4.85706	7.48395	6.18949	6.90872	6.15461	6.18775	7.28583	7.93394
BoAPR3.1	3.15063	3.18472	3.34119	4.12309	6.06021	5.56173	5.44522	6.30337	5.04402	4.48621	5.33142	5.9869	3.03434	4.98008	4.45223	6.01139	5.24126	5.24912	4.959	6.29289
BoAPR3.2	3.63714	3.80142	5.46745	6.2201	6.06084	6.00449	6.14898	6.82965	5.18529	5.74913	6.39009	5.74878	4.28326	6.2785	5.58724	6.29273	5.91848	5.80262	6.10121	7.13545
BoAPK1.1	4.9127	5.36518	5.63443	6.30398	6.04308	5.22748	5.65648	5.19757	5.09475	3.32725	2.55783	5.88429	4.83158	4.52697	5.56438	5.86164	3.93584	4.73088	4.66375	4.09322
BoAPK1.2	5.56384	5.62501	5.46601	5.34749	6.72735	5.69991	5.17896	6.21204	5.02986	3.86232	3.87282	6.43572	5.20228	4.6527	6.28467	6.2704	4.46497	4.79509	4.93974	4.92849
BoAPK2.1	1.86994	4.40923	2.46211	4.94669	4.50416	3.10703	3.37242	2.54229	3.195	0.57699	1.53138	3.64055	3.39064	2.50082	4.01136	3.56431	3.89894	4.41857	3.87782	2.97272
BoAPK2.2	0.307366	0.960622	0.313648	2.42666	0.343972	0.0273489	1.03296	0	1.29938	0	0	1.63069	0	0	0.0225724	0.283329	1.5003	1.39442	0.408063	0.38081
BoAPK2.3	0.925133	3.08897	2.04569	5.79413	4.65559	3.24186	4.62747	5.36949	3.29244	0.917811	1.73665	4.62428	3.132	2.11404	4.43214	5.1512	4.04618	4.3956	3.47894	4.48123
BoAAO4	3.25363	2.69767	1.28884	2.76403	2.32544	1.92199	1.41195	2.50344	1.7644	3.25336	3.46002	2.86013	3.16255	1.35458	3.12378	2.61766	2.23078	1.56607	1.26427	2.50436
BoASA1.1	5.09855	4.6547	4.0484	5.23962	5.53434	4.78769	4.99477	6.78847	4.83038	3.90988	4.48848	5.2797	3.35356	4.91234	4.26716	6.15643	4.24751	4.57592	4.41714	5.54674
BoASA1.2	3.84738	3.40955	1.94595	5.72916	5.92228	4.22033	4.07376	6.64895	2.13992	1.84573	3.24904	4.64557	1.24705	2.26453	3.13913	5.40036	3.47995	3.27171	2.95379	5.37743
BoOASA1.1	6.51146	6.8695	6.52506	6.86754	6.8204	7.60285	6.94099	7.68655	7.62697	7.02989	7.35015	6.88049	7.8134	6.94129	7.35484	7.99895	7.76082	8.69949	7.72455	7.78772
BoOASA1.2	7.1379	7.57924	6.47503	7.26996	6.57795	6.59992	6.33203	6.33248	6.43793	6.5958	6.57313	7.20623	7.21775	5.99279	8.01577	8.37597	6.59702	6.40069	5.82228	7.13985
BoAPS1.1	4.09723	4.70112	6.48693	6.16924	5.15753	3.73393	4.90728	5.54181	5.70986	4.03735	4.53177	5.84928	3.6887	5.99133	4.5766	6.2135	4.10219	5.20537	4.47839	5.23567
BoAPS1.2	4.81119	4.2464	6.11552	6.84054	5.91173	4.93949	6.05001	7.77613	6.25377	4.66994	6.51376	6.21595	3.81549	6.33048	4.45432	7.62609	4.57251	5.48123	5.55019	7.31112
BoAPS3	4.11131	4.75679	3.82395	7.94978	7.14367	6.45858	5.57059	8.40745	4.51569	4.73624	5.08283	5.17357	4.43849	5.28573	6.23883	8.26391	5.12791	5.07121	4.66611	6.67084
BoBZO1	0.0400966	0	0.222983	0.543869	2.04101	0.270886	1.94828	2.40979	2.37045	1.58548	0	1.28861	0.0144315	0.910755	0.540583	1.28593	0.0730524	0.126235	0.459347	0.16264
BoGSH1.1	7.17938	7.31398	6.87639	8.35431	9.23066	8.8619	8.77574	10.0137	7.82905	7.45414	8.27556	7.97453	7.83993	7.1478	8.40591	9.70206	7.38366	7.72954	7.98584	9.02171
BoGSH1.2	3.15729	2.95129	2.91942	3.34619	3.3926	3.30742	3.55863	3.45995	3.29274	3.91293	4.09255	2.86406	0.428217	0.237993	0.728565	1.06889	2.68873	1.63278	2.69449	3.18844
BoGSH1.3	5.60612	6.0116	5.25964	6.42503	4.47264	4.29718	4.14012	4.90398	5.42423	6.45463	6.21318	5.9136	6.19843	4.66629	6.2006	6.23991	6.71047	6.04908	6.10877	6.81094
BoGSH2.1	5.36268	4.68458	5.017	6.17401	6.98148	6.02921	6.39793	7.54987	5.37548	4.88932	4.71089	5.59546	4.10128	4.64608	4.85416	5.55041	4.4152	4.58483	4.89136	5.94852
BoGSH2.2	4.6316	4.70666	3.68163	4.36684	4.41674	4.89296	5.78529	5.29418	4.74741	5.60163	4.37191	4.34359	4.90714	4.5121	4.95649	4.69138	4.30418	5.09365	4.5326	4.44868
BoTSB1	5.76406	5.66084	5.87191	6.02595	6.43854	5.99263	6.51571	7.75117	5.82428	5.58916	5.97242	7.35912	5.49217	5.59154	5.60922	7.19537	5.5693	5.93261	5.81516	7.03452
BoESM1	0	0.0271673	0	8.65648	0	0	0	8.26072	0	2.09091	7.94366	0	2.80098	0.261223	6.76653	10.4405	1.68349	0	0	8.52369
BoESP.1	0	0	0.083886	8.96994	0.782312	0.152637	0.672713	7.39673	0.127126	0.139428	0.057989	0.146903	3.81299	4.31309	5.67593	9.64088	1.80672	2.31245	0.270464	5.2267
BoESP.2	7.22179	9.53305	12.4049	7.42159	4.56834	5.29098	8.49758	4.40388	10.3823	9.14825	6.84511	9.37449	6.15985	9.47313	8.60068	4.2526	6.55181	5.9688	8.93999	6.53493
BoESP.3	8.43275	7.39204	6.28631	1.3547	7.38061	6.70399	8.12499	1.88968	7.8711	4.75235	1.57657	8.32046	0.22038	3.75071	2.04185	0.636187	4.1841	6.34602	5.20184	1.22316
BoESP.4	7.71452	6.668	5.52841	1.13341	7.14209	6.64443	7.67537	1.53929	6.89744	5.10545	3.84653	7.62261	0.222298	3.76654	2.05283	0.601361	3.92855	6.00386	4.98881	0.972407
BoTGG1;2.1	6.37991	7.02427	3.52216	3.39781	7.07312	6.97933	7.04036	2.68314	6.58289	7.04994	5.76896	8.20387	1.93871	4.56862	5.37208	4.87607	4.60481	5.44808	3.0338	2.59917
BoTGG1;2.2	6.35911	6.96342	4.44506	3.42989	6.85287	6.77461	6.7948	2.55608	5.23943	5.91606	4.26016	7.56634	1.75739	4.60308	5.34399	5.30964	4.96278	5.47467	3.06921	2.27877
BoTGG1;2.6	0.133598	0	0.104533	0.0625431	1.93981	0.488974	0	0	0	0	0	0.0269558	0	0	0	0	0.10376	0.113273	0.285644	0
BoTGG1;2.7	2.26784	0.314438	0	0	0	0.0302772	0	0	0	0	0	0.396629	0	0	0	0.0548864	0.879025	0	0	0
BoTGG1;2.8	7.77035	7.50716	2.46244	2.90173	3.5707	4.10165	2.39257	0	5.52831	6.20378	4.37812	9.10435	0.207382	0.274182	0.205712	0.702787	6.36051	7.54312	5.06779	3.49348
BoTGG4;5.1	0	0	0	1.68923	0	0	0	0.177845	0	0	0.0716977	0	0	0	0	1.91549	0.0706009	0.0161349	0	0.132662
BoTGG4;5.2	0	0	0	1.0131	0	0	0	0	0	0	0	0	0	0	0	2.58188	0	0	0	0
BoTGG4;5.3	0	0	0	0.4307	0	0	0	0	0	0	0	0	0	0	0	2.3989	0	0	0	0
BoNIT1;2;3	0.203388	0	0	0.475627	0	0	0	0	0	0	0	0	0.117195	0	0	0.114813	0	0	0	0.917011
BoNIT4	3.59018	1.53074	6.32077	1.16397	3.76392	2.4178	4.62838	1.1134	5.92273	2.13181	1.26174	4.80172	0.210514	5.14853	1.3617	0.832865	0.994774	2.42114	4.44783	4.41339
BoNSP1;2;3;4.1	0.0554243	0	0	6.68246	0	0.0138643	0	6.03313	3.74639	0.753789	3.7727	2.74542	0.156533	0.0174359	0.613413	6.89157	0.182084	0.22071	0	6.03215
BoNSP1;2;3;4.2	0.0356051	0.0199324	0	1.89641	0.0463663	0	0	0.497612	0	0	0	0.0645523	0	0	0	0.168541	0.0478143	0	0	0
BoNSP5.1	3.94401	0.0737522	1.00131	5.51539	7.05945	5.72077	6.71589	3.78059	0	0	0	0	0	0	0	0	0	0.0892184	0	3.45851
BoNSP5.2	6.70087	3.73956	5.93513	7.14528	7.34763	6.19576	7.83107	5.19993	4.94403	6.0227	7.8864	6.17038	2.7725	3.67085	3.89318	5.54131	3.89903	3.88598	4.73279	5.99731
BoPEN2	2.91639	3.40439	4.02329	4.32606	5.59211	4.48128	5.80774	5.1324	4.87615	4.94325	4.40684	3.04715	3.85136	5.7215	4.95244	4.68291	3.82063	5.20273	5.48507	4.44832
BoPEN3	4.74847	3.362	5.68472	7.65444	6.88643	6.16366	7.42532	7.99113	6.54136	6.03978	7.76655	4.41723	3.77266	8.15483	5.99227	8.47753	4.3917	6.22918	7.24539	7.05313
BoPCS1.1	1.97137	1.09694	2.06737	2.89713	4.48077	4.43824	3.81151	4.70433	4.62991	2.92945	4.13077	2.52444	0.920034	3.75518	1.83518	3.32508	1.01067	0.746596	2.25653	3.0644
BoPCS1.2	4.56633	4.1352	4.65955	5.1657	4.99851	4.62926	4.63608	5.0706	4.99163	4.28776	5.19304	3.99063	4.29624	5.93993	4.96426	5.5462	3.60464	4.2782	4.61483	4.61622
BoPCS1.3	0.0170791	0.0217858	0.0372505	0.424384	0.324122	0.184368	0.0468975	0.406427	0.510387	0.6332	0.926497	0	0.0511006	0.0316272	0.336522	1.39696	0.0486784	0.123057	0.0292649	0.877014
BoPYK10.1	0.0995497	0.0920581	0.43997	9.11435	1.21055	2.72923	0.56283	9.39406	0.0686841	1.99885	7.7319	0.0987052	1.10343	0.198102	2.50019	9.86658	0.735622	0.0956639	0.125973	8.17911
BoBGLU28	0.244141	0.0180288	0	0	1.80215	0.03387	0.0447275	0	0.0603311	0	0	2.01119	0	0	0	0	0.177167	0.0141072	0.0122249	0
BoBGLU30.1	2.27387	0.106705	0.178798	2.38093	5.69656	1.86361	6.72616	1.01897	0.630927	0.591704	2.86283	0	0	0	0.164113	2.29562	0	0	0.0831512	3.97929
BoBGLU30.2	2.4706	0.114333	0.938845	2.49657	4.87299	1.57785	6.65593	1.90847	0.752188	0.975264	2.76933	0	0.0546526	0	0.415588	2.47832	0	0	0.00393799	3.83315
BoBCAT3.1	4.9444	4.55106	3.8308	5.05674	5.30906	5.0001	4.34194	4.39766	3.64538	4.09197	3.93197	4.91071	3.92547	3.75754	4.53562	5.38159	3.7463	3.88001	3.25276	3.75541
BoBCAT3.2	4.63976	4.05891	4.55251	3.65565	4.82203	3.44228	4.06253	3.77031	4.03549	3.07828	3.82074	5.26153	2.53103	4.29165	3.25951	3.61563	3.99149	4.29049	4.37396	3.26691
BoBCAT4.1	3.51063	5.48144	3.46029	6.98193	0.101802	0.697766	4.46687	1.31583	4.45541	0.52951	0.0209371	5.30378	3.79643	0.903309	4.15755	4.57624	4.97967	6.02743	5.35412	0.937059
BoBCAT4.2	4.29322	6.50353	4.47622	6.99784	5.19868	2.52747	5.17785	0.019635	5.78101	1.81326	0.10495	7.05395	5.85663	2.68011	6.94316	5.62751	6.95137	7.12102	6.34074	2.92284
BoBCAT6	5.68821	5.86653	3.33058	4.29137	5.90831	5.30375	5.26283	5.13439	2.50315	5.44343	6.09611	4.75505	0.307001	0	0.184533	0.0880986	6.01673	5.97387	4.63652	5.95451
BoIMDH1	3.33544	4.83417	1.99829	5.74928	0.167876	0.804623	2.40135	0.0346501	4.25284	1.64594	0	5.4708	4.24464	1.86546	4.95993	4.59089	5.42436	5.50696	4.47479	1.75298
BoIIL1.1	6.95636	6.89712	6.79203	6.94841	7.18897	7.19023	6.87052	6.90409	7.58462	7.22499	7.0658	7.14226	6.76674	7.14697	6.992	6.77811	7.00864	6.77724	6.9101	6.46894
BoIIL1.3	7.53091	7.59259	6.90169	7.08861	7.22867	6.91754	7.14682	6.80204	7.16655	7.09959	6.90202	7.71484	7.45197	6.78837	8.01435	7.70543	7.95282	7.76791	7.59093	6.93446
BoIPMI1	6.72072	6.39989	7.46995	6.45003	6.21151	6.32542	6.10385	6.6748	6.55407	6.33032	6.58056	6.44164	2.83209	2.02452	2.52211	2.24711	6.50985	6.38429	6.80856	7.03182
BoIPMI2	5.63071	6.18407	3.84867	7.18382	1.89428	1.87923	4.48165	1.01694	4.68296	2.00231	0.321458	5.85781	4.95464	2.59197	6.06041	6.07487	5.93488	5.82281	4.76676	2.17249
BoMAM1.1	0.0186275	0.0106099	0	2.29739	0	0.0799144	0.0815087	0.609142	0.0149265	0	0	0	0	0	0.0132378	0.189157	3.39985	3.92528	1.73261	1.41515
BoMAM1.2	0	0.528937	0	4.88352	0	0	0.0915495	0.0308474	0.231541	0	0	0.470428	0.404522	0.0221907	0.566181	3.94427	0	0.0384273	0	0
BoMAM3.1	0.0939635	0.590574	0	0.040524	0.494223	0.0916705	0	0.0475831	0	0	0	0.0597987	0.247038	0	0.217632	0.103609	0.107649	0.216791	0	0
BoMAM3.2	4.23995	5.93748	3.82592	6.48733	1.12325	3.82588	5.11133	0.242943	5.02919	3.83852	0	5.62592	6.03598	2.82806	7.4738	4.94221	6.9973	7.17706	5.84659	1.86008
BoGSL-OH.1	5.15356	5.47074	4.10489	5.5785	4.89011	3.59091	4.72166	2.7873	4.02909	1.64759	0.619578	6.28401	4.17626	3.15962	5.92375	5.36703	5.39556	5.4301	4.73457	2.86622
BoGSL-OH.2	1.3	1.37346	0.483124	3.55126	1.98761	0	0	0.493235	0.640797	0.062504	0.623204	1.67416	1.29225	0.763223	2.60676	2.87758	1.15722	1.43394	0.57823	0.657482
BoGSL-OH.3	0.0498775	0	0	0.500371	0	0	0	2.88586	0	0	0.0266126	0	0.0298547	0	0	0.0819427	0	0	0	0
BoAOP2;3.1	0.437485	0.463709	1.64474	4.41323	0.0254371	0	0.540416	0	1.23292	0.256973	0	2.50576	0.443195	0	0.925557	1.84407	0.0402299	0.250034	0.102153	0
BoAOP2;3.2	2.52429	4.23307	1.18735	1.56743	0.0510101	0.247206	0.97008	0	1.1855	0.260448	0	1.1135	0.429831	0.143309	1.83322	0.194991	4.14589	4.39848	3.62056	0
BoAOP2;3.3	0.757578	2.42158	0.704337	3.81764	0	0	0.746153	0.253771	2.63723	0.229353	0	2.71554	1.99072	0.13215	1.78341	1.94983	6.94069	5.9985	3.29165	2.54898
BoCYP81F1.1	4.53525	3.0001	5.84027	3.13233	3.30851	4.31153	1.99994	4.43288	2.47076	4.46219	1.10188	1.91771	3.11679	2.43638	2.80118	3.80199	2.59413	2.1465	2.22465	2.74269
BoCYP81F1.2	5.43132	0.663066	4.68033	0.083345	4.47846	1.8648	6.63462	0.649041	0.702949	0.296898	0.117564	0	0.0344064	0.0324009	2.03655	0.647126	0	0	0.188895	0
BoCYP81F2.1	0.189661	0.0440238	0.211985	1.86588	1.35247	0.613121	1.93593	1.43549	1.22924	0.598035	1.51072	0.0216977	0.0573893	0.276023	0.0884714	2.77381	0	0	1.31212	3.19851
BoCYP81F2.3	0.202071	0.0276424	0.042557	2.98359	0.906923	0.40342	1.44721	4.02847	1.0796	0.11257	1.83941	0.0142582	0	0.53774	0.390441	4.77627	0.0155604	0	0.654718	3.0185
BoCYP81F3.1	0.0429422	0.0290085	1.03939	4.15628	0.0641402	0.280754	1.03758	5.1699	1.52322	1.44221	3.06138	0.0815642	0.352742	1.77107	0.960143	1.51674	0.593776	0.596071	0.59289	1.36204
BoCYP81F3.2	0.245203	0.724852	0.131592	1.88021	0	0.208969	0.173516	1.6885	0.104052	0.536798	1.77096	0.0408111	0.0872809	0	0.338581	4.79176	0.240226	0.289281	0.489923	0.493325
BoCYP81F4.1	2.56905	4.12384	1.09438	3.73156	6.58923	5.5252	0.10827	6.7203	0	0.142295	2.70867	0.225203	7.27795	0.156999	5.9728	7.24127	0.46384	0.00934001	0	3.59994
BoCYP81F4.2	1.41154	0.206762	0.0199519	1.17058	4.78312	3.46554	4.56818	3.13426	0.135237	0.0544489	0.0953659	1.69162	1.002	0.216255	3.01842	5.02681	1.64156	0.579606	0.0973757	2.13562
BoCYP81F4.3	1.16068	0.997566	0	1.95539	4.74484	3.41128	4.26265	4.07797	0.308589	0.118038	0.0975699	2.47717	1.16387	0.294166	3.41679	5.43318	2.47693	1.44036	0.460265	2.72682
BoFMOGS-OX5	3.20021	2.68777	0.542755	1.12211	2.67598	1.54551	1.1991	0.879422	0.994955	1.40554	0.665524	3.15465	2.04543	1.06388	2.10948	1.21413	2.03402	1.59591	1.40323	0.66204
BoIGMT1;2.1	2.42261	1.53086	1.4193	3.25577	2.95177	1.95683	3.25327	4.82092	3.27503	0.316194	2.72963	1.63745	0.553454	5.6319	1.69743	4.72394	0.971554	2.02572	2.40122	5.9271
BoIGMT1;2.2	1.60847	0.701879	2.75273	2.18691	3.20111	2.84395	4.58151	4.23262	4.42044	0.801714	2.52174	1.80974	0.381032	5.94006	2.20592	2.53073	0.369527	1.42214	2.3493	2.85064
BoIGMT1;2.3	0.193695	0.0503187	0.438729	4.35701	1.97611	1.13347	2.50771	3.63948	0	0.0200724	1.14424	0.0453647	0.107483	2.56207	1.41807	4.57824	0.236101	0.0650065	0.337598	4.53219
BoIGMT1;2.5	1.47433	1.10085	4.1492	6.91989	5.32901	4.95023	6.30856	7.46136	5.31145	2.32086	6.50944	1.18298	0	0	0	0	2.13243	4.22068	5.67612	7.65584
BoIGMT1;2.6	0	0	0	0.00862505	0	0	0	0	0.703565	0	1.10124	0.317843	0.63348	6.99894	4.4348	6.34609	0	0	0	0
BoIGMT1;2.7	2.30734	1.32058	0.845398	1.262	5.66024	4.77268	6.2837	3.19771	0.211949	0.0525096	0.708906	3.48533	0.124612	2.71119	1.43614	1.57107	2.82536	4.71448	3.54226	4.22449
BoIGMT1;2.8	0.938407	0.0325499	2.41833	2.5155	2.59254	1.89896	3.02862	3.21389	3.78546	2.23677	2.92232	1.34886	0.47348	2.72422	2.02901	5.51035	0.384963	0	2.26297	5.1611
BoIGMT5.1	3.23415	4.17367	2.43835	2.23966	7.11666	6.087	5.36406	8.72735	3.47939	2.78017	1.15974	6.70286	0.50578	0.621503	2.45026	5.28368	1.16024	1.88457	0.694283	5.97011
BoIGMT5.2	5.16004	5.9595	4.57919	6.27886	8.36676	7.06974	6.55517	8.81252	4.77282	2.36954	4.49589	6.53093	4.0805	4.72983	6.05958	8.10788	4.31583	7.40336	7.4778	6.89747
BoCAMTA3	4.45823	4.42065	4.00476	5.70406	6.20664	5.76202	5.72446	5.38136	5.18124	5.7091	5.54956	4.35171	5.0436	5.65843	5.5043	5.43406	5.55026	5.80735	5.73518	5.59819
BoSLIM1	4.0992	3.62786	3.77441	3.83506	4.41229	4.08843	4.35897	4.21936	4.23546	4.32147	4.11408	3.79545	3.46981	3.25479	3.60878	3.81404	4.17976	4.32549	4.53209	4.05896
BoMYB118	0.0352729	0	0	0	0	0	0	0	0	0	0	0	0.0459769	0	0	0	0	0	0	0
BoMYB122	0.271587	0.0858724	0.566971	1.88883	0.60867	0.716571	1.18117	0.88817	2.33241	1.30262	2.322	0.502418	0.103623	0.810364	0.0536197	2.26659	0.423291	0	0.537603	4.02833
BoMYB28.2	2.69327	5.19581	2.56485	0.0382526	0.751395	4.50892	3.52766	0	3.15414	3.65328	0.109357	4.81115	4.88147	2.69666	5.45287	0.443038	5.80993	4.65778	3.82272	0.0579571
BoMYB29;76	0.245074	0	0	1.69985	0	0	0.0251748	0.651562	0	0	0	0	0	0	0.0346416	1.09447	0.0649573	0	0	1.36465
BoMYB34.2	0.263916	0.106597	0	1.96205	1.6452	0	0	1.52943	0	0	0.697296	0.0821844	0	0	0.199688	2.95387	0.192147	0.328156	0	2.70327
BoMYB51.2	0.192706	0	0.281491	2.58555	0.494855	0.362051	0.181954	2.96262	0	0.0183749	0.0459564	0	0	0.963171	0.780154	3.37417	0	0	0.0711526	0.45541
BoMYC2	4.97107	4.60062	5.96242	6.96591	7.65088	7.89472	7.33141	8.3215	6.88843	7.13148	6.57653	5.33118	5.72216	5.06291	6.78642	7.0767	6.47553	6.24761	6.06982	5.41394
BoMYC3	5.96624	5.707	6.3415	6.09805	7.56744	7.13248	6.72515	5.92145	6.13714	7.13526	6.80424	5.30906	6.0381	4.89515	6.10551	5.79274	6.5512	5.78998	6.57263	5.52617
BoMYC4	4.68331	5.5174	2.04255	4.27229	4.43669	4.72678	4.7834	4.55596	3.16756	5.87164	5.44349	4.61717	5.1278	2.75027	5.73248	4.99738	5.6654	5.9226	5.81228	4.7268
BoOBP2	1.18052	1.35139	2.66511	3.48821	1.85224	1.29849	2.33876	2.98479	0.905232	0.449324	1.14424	0.694621	0.915696	2.89287	2.01109	2.93939	1.69973	2.37725	2.42741	4.02712
BoHY5	5.42991	5.12068	6.19249	3.95098	5.80938	5.34495	5.84055	2.91593	6.32135	5.65269	2.52961	6.6462	4.60479	4.73558	5.26734	3.17439	5.76238	5.20967	6.45996	2.97032
BoMED25/PFT1.1	4.55687	4.10687	3.40586	3.78329	4.62453	4.29336	4.49017	3.63599	4.14932	4.16059	3.4534	4.22886	3.75251	3.7502	3.9803	3.54292	4.03049	4.34057	4.31443	3.12408
BoMED25/PFT1.2	5.16294	4.83853	4.19156	4.98266	5.43467	5.3672	5.3282	4.92443	5.3162	5.91167	5.392	4.97122	4.73027	4.3257	4.96197	4.65012	5.0187	4.76746	4.96926	4.28858
BoMED5	3.28314	2.07868	1.80546	4.08834	2.9328	2.83078	2.64715	4.25732	2.24987	3.11358	4.06141	2.29823	2.69064	2.08094	3.11627	3.71209	3.29753	3.04333	2.5951	3.41697
BoFRS7;12	4.8425	4.31814	3.5526	4.30802	4.33914	3.84748	3.9591	3.83464	3.74512	4.04552	4.04502	4.32414	3.96531	3.52467	3.93344	3.96515	3.90837	3.89389	4.06506	3.20823
BoSD1.1	2.77792	1.46179	2.76268	4.92877	4.65207	3.81823	4.60675	4.90173	5.99978	3.87352	4.26422	4.67852	1.67441	4.68759	3.72582	4.12858	2.54765	2.85641	3.11077	4.0573
BoSD1.2	2.55407	1.4955	1.53381	5.90261	7.17762	5.80934	5.69903	7.35069	3.17161	4.57225	5.50591	4.63204	2.79085	3.48116	5.39725	6.65322	2.34202	0.528197	1.07121	4.61748
BoSD1.3	0	0	0	0.219292	0.326716	0.219064	0	0	0	0	0	0.736942	0	0.109699	0.0519818	0.5114	0	0	0.321379	0
BoSD2	4.69215	4.57311	4.81784	6.38825	5.91564	5.49227	5.16814	6.01873	5.63805	5.87045	6.47722	6.60046	4.31541	5.87039	5.329	5.78497	6.00537	5.3591	6.18474	6.04378
BoGTR1.1	1.34017	0.784091	0.905784	0.777992	1.86429	1.92517	2.23345	2.56477	0.870936	0.86299	1.04681	0.604822	2.02746	0.237451	0.901162	0.691103	2.64887	4.01038	2.21325	2.03436
BoGTR1.2	3.48941	3.26643	2.38914	4.12208	3.48469	2.91735	3.2726	4.47635	2.5489	3.93963	4.83291	2.67298	3.17723	2.36454	3.25064	4.46277	3.19406	3.25999	3.16641	4.07695
BoGTR1.3	4.88642	4.73478	5.38809	5.99064	4.86028	4.59519	5.49419	6.76977	5.40202	4.93731	3.86032	4.98524	4.50386	5.66759	4.83001	5.30417	3.842	4.68272	5.80803	5.35182
BoGTR2.1	2.81958	3.05031	3.53748	6.58334	1.97051	3.3892	3.6842	7.24493	2.93231	3.37247	3.54241	2.84951	2.82887	4.01357	4.26116	6.68919	4.54107	3.30159	3.10912	4.93064
BoGTR2.2	3.99719	5.45619	5.30739	8.06053	2.9098	3.30403	3.62901	7.46104	5.35814	6.22445	6.20001	3.375	4.25117	4.6409	5.23353	7.88027	4.66467	4.17987	4.53952	7.45728
BoGTR2.3	0.466548	0.735271	1.34394	6.73255	0	0.635435	0.869742	6.01965	1.78985	5.17354	4.6143	0.572632	3.2521	2.95669	3.82648	5.41526	3.13233	0.829077	1.41412	4.91261
BoBAT5.1	2.77018	3.59006	1.79803	3.96893	0.233189	1.02662	2.7827	0.0956391	3.27152	0.782684	0	4.30769	3.17707	1.07146	3.92456	2.52247	3.92185	4.46033	3.58017	0.525334
BoBAT5.2	2.28208	3.58123	1.16901	4.50468	0.0798926	0.441434	1.56597	0.0668947	2.09441	0.358512	0.185792	2.99054	0.394786	0.0794616	0.80617	0.364702	3.62199	3.84972	3.00772	0.809153
BoSULTR1;1	0.06367	0	0	0.783654	0	0	0.0149032	1.16037	0	0	0.114369	0	0	0	0.0117437	1.32237	0.0928308	0	0	2.01586
BoSULTR1;2.1	1.96678	0.0264937	0.0227238	2.17255	0.927524	1.20327	0.334215	3.04959	0.120125	0.0465088	0.422048	0.0990052	0.0143615	0.0562524	0.124955	3.47117	0.0767337	0.0255576	0.113749	2.6046
BoSULTR1;2.2	0.549319	0.150079	0.510696	2.94208	1.46641	2.0256	1.22291	4.36344	1.05766	0.681866	2.43989	1.57847	0.275802	2.07445	0.572342	5.58798	0.491923	1.64518	2.42884	3.91853

## Sheet: Table S9
Table S9 Relative quantities of GSLs in different B. oleracea morphotypes and tissues.
*: NF refers to any value below the peak detection limit (1000)				GSL name	2-propenyl-glucosinolate	3-butenyl-glucosinolate	2-Methylpropyl-glucosinolate	3-hydroxypropyl-glucosinolate	2-hydroxy-3-butenyl-glucosinolate	3-Methylbutyl-glucosinolate	hexyl-glucosinolate I	hexyl-glucosinolate II	hexyl-glucosinolate III	3-methylthiopropyl-glucosinolate	Benzyl-glucosinolate	4-methylthiobutyl-glucosinolate	3-methylsulfinylpropyl-glucosinolate	2-phenylethyl-glucosinolate	5-methylthiopentyl-glucosinolate	4-methylsulfinylbutyl-glucosinolate	3-indolymethyl-glucosinolate	5-methylsulfinylpentyl-glucosinolate	4-hydroxy-3-indolylmethyl-glucosinolate	1-methoxy-3-indolylmethyl-glucosinolate	4-methoxy-3-indolylmethyl-glucosinolate	8-Methylsulfinyloctyl-glucosinolate I	8-Methylsulfinyloctyl-glucosinolate II
				alternative name	Sinigrin	Gluconapin	NA3	NA2	Progoitrin	NA5	NA6	NA7	NA8	Glucoiberverin	glucotropaeolin	Glucoerucin	Glucoiberin	Gluconasturtin	glucoberteroin	Glucoraphanin	Glucobrassicin	Glucoalyssin	NA1	Neoglucobrassicin	NA4	Glucohirsutin_I	Glucohirsutin_II
				elemental formula	C10H17NO9S2	C11H19NO9S2	C11H21NO9S2	C10H19NO10S2	C11H19NO10S2	C12H23NO9S2	C13H25NO9S2	C13H25NO9S2	C13H25NO9S2	C11H21NO9S3	C14H19NO9S2	C12H23NO9S3	C11H21NO10S3	C15H21NO9S2	C13H25NO9S3	C12H23NO10S3	C16H20N2O9S2	C13H25NO10S3	C16H19N2O10S2	C17H22N2O10S2	C17H22N2O10S2	C16H30NO10S3	C16H30NO10S3
				retention time (min)	2.9233	3.73649	5.58503	2.53367	2.15 plus 2.92	13.2737	17.7719	18.24	18.85	5.41939	10.7714	11.1331	2.35477	15.4233	15.4777	2.52443	12.8865	2.84306	5.82562	19.0869	16.1159	20.3319	21.0077
				calculated m/z	358.027	372.043	374.058	376.038	388.038	388.074	402.09	402.09	402.09	406.031	408.043	420.046	422.025	422.058	434.062	436.041	447.054	450.057	463.049	477.064	477.064	492.104	492.104
				observed m/z	358.027	372.043	374.058	376.038	388.038	388.074	402.09	402.09	402.09	406.031	408.043	420.046	422.025	422.058	434.062	436.041	447.054	450.057	463.049	477.064	477.064	492.104	492.102
SampleName	Morphotype	Tissue	Block	mass deviation (ppm)	-0.195516	-0.215029	0.534676	-0.0797792	-0.285024	0.231915	-0.572012	-0.547141	-0.646622	-0.0738861	1.15184	0.261876	0	0	0.875451	-0.848544	0.0223687	0.199975	0.561496	-0.104808	-0.0838461	0.0609628	-2.80429
DNR_012	Broccoli	Floret	B1		NF	6.03747e+06	1.13128e+06	NF	NF	6956485	540738	15583859	24585863	1.40684e+06	337205	6.35978e+08	1.89021e+07	277451620	2.97132e+06	7.47757e+09	2.29738e+09	2.67836e+07	1.36024e+09	1.16628e+10	1.10496e+09	158572	17772
DNR_032	Broccoli	Floret	B2		NF	5.16819e+06	752372	NF	NF	7526494	481000	14791971	19939704	2.00351e+06	653708	6.83999e+08	2.46828e+07	233830318	3.36643e+06	7.7703e+09	2.55491e+09	2.54347e+07	1.3726e+09	1.35011e+10	1.20347e+09	112039	32185
DNR_052	Broccoli	Floret	B3		NF	7.66972e+06	1.44756e+06	NF	NF	4724478	571255	13552418	19066866	1.7695e+06	730912	4.90903e+08	2.4781e+07	243906220	3.18964e+06	7.89954e+09	1.41492e+09	2.53657e+07	1.40321e+09	1.17488e+10	1.00754e+09	24265	40708
DNR_011	Broccoli	Infl-stem	B1		NF	2.3911e+06	278346	NF	NF	4518141	501011	8821961	20407380	2.04778e+06	17304.6	2.25793e+09	1.82333e+07	159242255	9.57961e+06	6.14687e+09	5.53541e+08	2.7567e+07	568184929	1.09893e+09	6.63953e+08	1818	NF
DNR_031	Broccoli	Infl-stem	B2		120461	4.37364e+06	520498	NF	NF	3535713	376907	9021722	16759339	1.96643e+06	233757	1.73044e+09	1.87531e+07	164412400	7.57984e+06	5.90125e+09	7.64051e+08	3.08445e+07	6.43689e+08	1.79191e+09	6.18507e+08	1685	NF
DNR_051	Broccoli	Infl-stem	B3		NF	2.56461e+06	373658	NF	NF	1664417	208627	5054036	8152571	945924	36625.6	2.17606e+09	1.73708e+07	88791065	8.00264e+06	5.36721e+09	211701390	2.24884e+07	4.28941e+08	9.53935e+08	5.61672e+08	1893	NF
DNR_010	Broccoli	Leaf	B1		NF	6.3012e+06	349687	NF	NF	2716636	322517	7396119	14120916	46375	1.08785e+06	5.30763e+07	2.99027e+07	78628057	292195	7.78883e+09	2.62356e+09	3.31701e+07	2.95949e+08	1.05974e+10	1.86732e+09	NF	NF
DNR_030	Broccoli	Leaf	B2		241902	8.07498e+06	344334	NF	NF	2547871	270233	9758716	14116633	236415	1.2476e+06	4.5332e+07	3.37965e+07	74938060	209791	7.86298e+09	2.70148e+09	3.35688e+07	2.22687e+08	1.05156e+10	1.85474e+09	NF	NF
DNR_050	Broccoli	Leaf	B3		NF	5.36706e+06	12940.1	NF	NF	656251	221695	4127821	6339634	16650.5	358027	4.37147e+07	2.66563e+07	28525815	185125	6.33311e+09	1.29874e+09	2.61812e+07	5.36278e+08	6.15583e+09	1.31604e+09	NF	NF
DNR_009	Broccoli	Root	B1		NF	3.81759e+06	814145	NF	NF	4028524	2785846	61340601	22653796	1.6353e+07	261862	1.07902e+10	1.16415e+07	14855290177	9.14095e+07	3.69556e+09	5.54753e+07	3.4079e+07	1.40465e+08	5.00483e+09	1.49323e+09	66827	211333
DNR_029	Broccoli	Root	B2		NF	3.52665e+06	503825	NF	NF	5081836	6337148	109473176	39785442	1.04519e+07	345341	1.42308e+10	1.14247e+07	23399586721	1.45827e+08	4.76903e+09	6.96638e+07	5.59842e+07	147736001	7.0349e+09	1.14135e+09	NF	86370
DNR_049	Broccoli	Root	B3		70890.1	3.61539e+06	595190	84721.8	NF	4068902	3400676	98161494	30162740	9.04986e+06	133707	1.20461e+10	8.61948e+06	21083949791	1.09966e+08	4.98487e+09	9.21054e+07	5.71207e+07	1.99105e+08	5.14371e+09	1168085440	414569	722834
DNR_003	White cabbage	Core	B1		5.2413e+09	2.86645e+09	1.30624e+07	1.4569e+07	1.0874e+09	500983809	15549086	103044254	9849777	5.35813e+09	3.71058e+06	9.02919e+09	2.46933e+09	1106103	4.15715e+07	4.68434e+08	2.19529e+09	94251.2	1.78212e+08	7.90117e+08	6.23194e+08	NF	NF
DNR_023	White cabbage	Core	B2		3.08741e+09	1.57699e+09	4.21716e+07	3.72683e+06	1.03334e+09	246353511	3513284	21721565	4709896	5.19801e+08	3.56013e+06	2.36578e+08	2.99327e+09	756883	481389	7.18044e+08	9.52854e+09	188607	1.17729e+08	7.55768e+08	1.62168e+09	185536	NF
DNR_043	White cabbage	Core	B3		5.44019e+09	3.33776e+09	2.50475e+07	1.2297e+07	7.79081e+08	390302552	10938811	62403732	6511853	5.50583e+09	3.75651e+06	5.45001e+09	1.96814e+09	964663	2.73806e+07	2.68778e+08	8.8671e+08	29397.1	8.53212e+07	4.75046e+08	4.11086e+08	NF	NF
DNR_004	White cabbage	Head_in_outer	B1		4.62828e+09	9.2497e+08	1.06361e+07	5.40771e+06	2.65724e+09	207880890	8041490	36877345	5402217	2.16558e+08	3.97956e+06	3.00831e+08	5.12576e+09	568343	433739	2.51381e+09	7.71697e+09	973048	2.8567e+08	4.10984e+08	3.0751e+09	216377	NF
DNR_024	White cabbage	Head_in_outer	B2		4.65256e+09	1.34872e+09	1.25501e+07	5.55009e+06	2.09304e+09	198761172	6034430	32202226	4571659	2.01025e+08	2.47632e+06	2.48194e+08	4.51892e+09	516563	336969	1.86887e+09	6.08506e+09	1.39413e+06	2.13745e+08	6.21555e+08	2.40177e+09	557859	NF
DNR_044	White cabbage	Head_in_outer	B3		2.38322e+09	6.52405e+08	1.26156e+07	3.27635e+06	1.21525e+09	165609826	4874853	21421209	3523031	2.97566e+08	1.82297e+06	4.49682e+08	3.6897e+09	318897	788872	1.15568e+09	4.27624e+09	58912.2	1.76114e+08	3.81401e+08	1551242974	258725	NF
DNR_002	White cabbage	Leaf_around_head	B1		2.36327e+09	1065781356	1.50481e+07	3.45595e+06	1.03246e+09	154420730	2941965	15926568	4215489	4.57101e+08	2.84702e+06	3.487e+08	3.31087e+09	514737	610057	1.03718e+09	9593959122	565724	1.04126e+08	6.91896e+08	1.59056e+09	257219	NF
DNR_022	White cabbage	Leaf_around_head	B2		6.12996e+09	1.66e+09	2.95016e+07	1.10709e+07	3.46062e+08	401942528	8159247	66825947	6724373	3.38289e+09	3.59386e+06	3.39876e+09	1.99251e+09	913972	2.06088e+07	1.75246e+08	4.10268e+08	38298	4.25133e+07	7.22413e+08	4.14344e+08	NF	NF
DNR_042	White cabbage	Leaf_around_head	B3		2.95699e+09	1.36136e+09	1.66569e+07	3.90727e+06	1.10392e+09	196390369	4665237	17575577	3787385	6.29799e+08	4.0899e+06	2.84388e+08	3.30626e+09	581120	554936	9.42431e+08	7.14051e+09	472253	1.44947e+08	5.90247e+08	1.59497e+09	64570	NF
DNR_001	White cabbage	Root	B1		9.17509e+09	1.77426e+09	5.08261e+07	1.52462e+07	8.3355e+08	898378240	95611685	643561064	75223913	1.06498e+10	5.7271e+06	1.84887e+10	2.61228e+08	45457210	1.80185e+08	5.15764e+08	3.14607e+08	149916	NF	5.80474e+09	1.90745e+09	NF	NF
DNR_021	White cabbage	Root	B2		1.03022e+10	2.07387e+09	4.73047e+07	1.79958e+07	1.35813e+09	847573212	89807323	568405642	70113580	1.03909e+10	5.28432e+06	1.70034e+10	2.7899e+08	37225601	1.62204e+08	4.97133e+08	2.37936e+08	NF	81370.5	4.70419e+09	1.56282e+09	NF	NF
DNR_041	White cabbage	Root	B3		6.90388e+09	1.23631e+09	3.22464e+07	1.46713e+07	5.68779e+08	698886721	73782867	500385863	54454904	8.46773e+09	3.83223e+06	1.49219e+10	257852875	34621888	1.38377e+08	5.23978e+08	1.97742e+08	228555	1.21885e+06	5.86903e+09	1.27239e+09	NF	NF
DNR_008	Cauliflower	Floret	B1		6.26505e+08	6.49021e+06	1.3934e+07	129872	2.25517e+07	68653529	151884	1663554	618077	7.61973e+08	1.12547e+07	9.86201e+07	9.16748e+08	9000328	NF	3.03261e+07	5.96369e+09	94220.1	4.26214e+08	4.14214e+09	8.72881e+08	344241	1230914
DNR_028	Cauliflower	Floret	B2		6.41324e+08	7.24056e+06	1.53746e+07	18917.3	2.02719e+07	63074724	123822	1960168	712947	1.25548e+09	1.57071e+07	9.0909e+07	4.36069e+08	9580763	2529.47	2.29849e+07	6.05728e+09	NF	5.11514e+08	5.35469e+09	5.35439e+08	57744	1368723
DNR_048	Cauliflower	Floret	B3		4.61817e+08	5.23922e+06	1.81815e+07	61301.6	2.19531e+07	80861418	81163	1031558	536952	9.24229e+08	6.40839e+06	1.31283e+08	1.22735e+09	9846938	NF	3.8147e+07	7.09541e+09	NF	5.82498e+08	4.26357e+09	3.44143e+08	81276	1205404
DNR_007	Cauliflower	Infl-stem	B1		6.65352e+08	6.32952e+06	1.71449e+07	70302.2	2.43019e+07	91184161	102557	2445202	892404	5.96252e+08	1.23762e+07	1.08361e+08	1.21313e+09	11284270	2234.05	3.61935e+07	3.11542e+09	NF	2.8039e+08	6.6159e+09	1.00883e+09	144127	500026
DNR_027	Cauliflower	Infl-stem	B2		6.67456e+08	7.54434e+06	1.58245e+07	64122.4	2.13552e+07	85338904	140662	1994563	732983	1.08409e+09	1.20113e+07	1.18416e+08	8.04036e+08	10202272	NF	1.36583e+07	1.51173e+09	105429	2.24157e+08	4.28883e+09	6.96883e+08	49965	1031886
DNR_047	Cauliflower	Infl-stem	B3		6.10408e+08	1.02408e+07	2.42448e+07	176084	3.27036e+07	115242601	105987	5399509	1314496	1.28202e+09	8.04123e+06	1.52127e+08	1.31911e+09	11785013	5885.23	3.69935e+07	2.09975e+09	NF	4.52516e+08	4.22983e+09	6.4036e+08	63384	552737
DNR_006	Cauliflower	Leaf	B1		4.11344e+08	1.72526e+06	1.64725e+07	128010	1.38148e+07	103693990	357434	2137849	1571554	2.27647e+07	2.11533e+08	825932	3.63177e+09	7797041	NF	8.76459e+07	8.00466e+09	NF	1.68565e+08	1.62435e+10	1.51038e+09	507424	326551
DNR_026	Cauliflower	Leaf	B2		3.8312e+08	1.241e+06	9.93781e+06	105036	1.37091e+07	79469505	247865	1293206	1021204	4.4218e+07	1.06157e+08	1.36026e+06	2.67192e+09	5028544	NF	7.33075e+07	6.03903e+09	NF	1.98863e+08	1.32098e+10	1.42746e+09	337120	559461
DNR_046	Cauliflower	Leaf	B3		5.36107e+08	2.91452e+06	1.52028e+07	156615	1.61363e+07	123126253	362744	2885426	1820044	1.13624e+08	1.98124e+08	6.86734e+06	4.32574e+09	8802504	NF	1.13416e+08	7.64027e+09	NF	1.88012e+08	1.48358e+10	1.43655e+09	128429	428843
DNR_005	Cauliflower	Root	B1		5.14135e+09	1.17532e+08	7.52597e+07	9.12357e+06	2.76214e+07	342327180	3961077	45014888	3937655	4.85391e+09	5.42838e+07	2.47333e+08	3.35576e+08	29206823366	NF	1.01249e+07	5.13397e+08	NF	9.95118e+07	6.40251e+09	2.32279e+09	7384	17796
DNR_025	Cauliflower	Root	B2		4.90443e+09	1.51003e+08	7.56847e+07	9.87668e+06	2.36849e+07	292617474	3477465	44919324	3397209	4.42649e+09	4.15195e+07	2.12194e+08	3.18614e+08	28858948303	NF	1.29773e+07	4.74586e+08	NF	5.42976e+07	5.37177e+09	2.2595e+09	7061	13159
DNR_045	Cauliflower	Root	B3		5.29298e+09	1.39316e+08	7.4252e+07	9.57855e+06	2.43618e+07	314289704	3488330	44456923	3365899	4.38383e+09	4.17028e+07	2.20784e+08	3.25904e+08	29055393461	NF	1.16153e+07	4.76515e+08	NF	7.27314e+07	5.13991e+09	2.03119e+09	5577	1963
DNR_020	Kale	Leaf_mature	B1		1.84582e+09	2.31792e+07	3.69122e+07	884387	3.40764e+07	221699621	1200971	502796	11157962	3.00767e+07	2.78408e+07	NF	2.81849e+09	15410949	NF	1.18405e+08	3.31715e+10	NF	8.63804e+08	2.06627e+09	1.30492e+09	771555	744261
DNR_040	Kale	Leaf_mature	B2		5.71348e+09	4.15612e+07	7.25408e+07	2.98169e+06	1.65239e+08	373974385	2162892	2892584	30771520	6.90645e+07	2.29663e+07	361185	5.67612e+09	28557901	NF	2.92451e+08	2.63524e+10	NF	1.26584e+09	1.63567e+09	1.03538e+09	2677974	762423
DNR_060	Kale	Leaf_mature	B3		1.36556e+09	6.62745e+06	2.79084e+07	578526	1.43428e+07	114959658	548860	210215	6860355	1.38138e+07	2.52596e+07	440898	3.15814e+09	5888481	NF	1.00855e+08	3.66309e+10	NF	7.97782e+08	1.16789e+09	1.73445e+09	1180317	1142733
DNR_017	Kale	Root	B1		4.20583e+09	2.13106e+08	9.24891e+07	1.10579e+07	1.61001e+08	931878910	27704773	399989786	50959779	2.41925e+10	2.68228e+06	7.65885e+09	7.90298e+08	36784312933	18351154	1.79042e+08	1.34557e+08	23010.9	6.72018e+06	8.46752e+09	1.97002e+09	NF	3329
DNR_037	Kale	Root	B2		5.23341e+09	2.32081e+08	1.1263e+08	8.59274e+06	1.56752e+08	871649445	21997736	367847151	43251640	2.93008e+10	4.32451e+06	6.98178e+09	9.32854e+08	32715145998	1.75231e+07	1.94995e+08	1.18715e+08	NF	3.00964e+07	7.12672e+09	2.12405e+09	NF	NF
DNR_057	Kale	Root	B3		5.49897e+09	3.45009e+08	1.12636e+08	1.40568e+07	1.56115e+08	1059879785	28058571	326198986	42932072	3.08055e+10	4.45562e+06	4.72177e+09	1.03136e+09	31879682025	3.56306e+06	1.34106e+08	1.50026e+08	NF	7.83259e+06	9.62067e+09	2.64849e+09	NF	4359
DNR_019	Kale	Stem	B1		4.08333e+09	1.29664e+08	7.6683e+07	3.07234e+06	1.39447e+08	971984035	16053414	99819220	56600067	1.05219e+10	7.80998e+06	1.23942e+09	6.97213e+09	2890891833	804197	3.49207e+08	3.09961e+09	NF	7.06627e+08	2.112e+09	1.10903e+09	NF	2403
DNR_039	Kale	Stem	B2		4.36701e+09	5.35678e+07	5.60777e+07	7.62113e+06	1.19383e+08	566216667	8758761	46279749	28554897	7.17096e+09	3.32269e+06	7.40274e+08	7.72028e+09	982931366	513401	2.8623e+08	1.57418e+09	NF	6.55659e+08	3.27527e+09	3.01005e+08	NF	NF
DNR_059	Kale	Stem	B3		2.79475e+09	5.02872e+07	6.16842e+07	4.21904e+06	8.89489e+07	816962915	16094972	83916357	47084145	9.32932e+09	6.18709e+06	8.98018e+08	4.55103e+09	1926938034	542430	1.61891e+08	1.13452e+09	NF	6.60817e+08	2.52722e+09	3.81061e+08	NF	33681
DNR_018	Kale	Leaf_young	B1		4.47535e+09	5.78943e+07	9.28322e+07	2.64651e+06	1.76523e+08	635644519	3176646	4152414	41270459	7.18284e+07	2.85515e+07	638195	5.45316e+09	95692279	NF	3.85514e+08	4.2551e+10	NF	1.75278e+09	4.0509e+09	1.03775e+09	506516	1542279
DNR_038	Kale	Leaf_young	B2		5.50207e+09	4.04412e+07	1.08493e+08	2.59982e+06	1.75149e+08	488168846	3924937	4731173	50421834	1.07415e+08	4.03102e+07	428206	6.75655e+09	51469010	NF	3.77917e+08	5.67883e+10	NF	2.49227e+09	5.64184e+09	1.53986e+09	54111	2312418
DNR_058	Kale	Leaf_young	B3		2.65477e+09	2.15846e+07	8.25836e+07	1.54711e+06	1.34765e+08	393387494	3227263	3367958	35257800	5.66046e+07	2.79701e+07	NF	4.89711e+09	41084207	NF	3.03018e+08	3.71359e+10	NF	1.65766e+09	5.33005e+09	1.04624e+09	1027237	2180046
DNR_016	Kohlrabi	Inner_part	B1		NF	NF	1.34596e+06	NF	NF	20183724	515807	1524683	5832149	9.92414e+08	237409	2.8226e+09	5.14107e+07	84197337	2.21522e+07	8.36861e+07	6.62699e+08	NF	5.0053e+08	2.00361e+09	4.6744e+07	NF	NF
DNR_036	Kohlrabi	Inner_part	B2		NF	NF	1.06067e+06	NF	NF	15260794	317694	1729970	4962996	9.51413e+08	523211	3.06006e+09	5.80201e+07	119431363	2.30699e+07	1.09187e+08	6.68482e+08	365421	5.77906e+08	1.68727e+09	27712405	NF	NF
DNR_056	Kohlrabi	Inner_part	B3		NF	NF	1.06143e+06	NF	NF	18888354	315491	2081377	7432417	1.14964e+09	445105	5.79338e+09	5.33504e+07	162745522	4.11105e+07	1.34908e+08	6.17081e+08	246858	7.88698e+08	2.75648e+09	3.10946e+07	NF	NF
DNR_014	Kohlrabi	Leaf	B1		NF	NF	1.34424e+06	NF	NF	27938124	641831	812917	5290925	4.58345e+06	1.30426e+06	7.85516e+06	7.55144e+08	28766654	3407.54	1.41685e+09	1.60343e+10	3.39525e+06	2.3805e+08	9.2578e+09	6.35497e+08	149973	66751
DNR_034	Kohlrabi	Leaf	B2		295779	238338	826009	NF	NF	18034565	526814	699569	6460242	2.85128e+06	2.88855e+06	2.28653e+06	5.25853e+08	11273370	NF	9.40258e+08	1.29143e+10	2.24011e+06	2.26195e+08	1.02092e+10	3.88061e+08	126092	NF
DNR_054	Kohlrabi	Leaf	B3		NF	NF	787007	NF	NF	13802861	172485	NF	3603824	2.90081e+06	3.95631e+06	2.6519e+06	3.10708e+08	11306372	NF	7.2181e+08	7.47432e+09	2.08624e+06	1.04172e+08	1.21937e+10	3.22826e+08	194877	NF
DNR_015	Kohlrabi	Outer_layer	B1		50981.4	NF	4.552e+06	NF	NF	68028764	1850433	5626696	9227734	1.23747e+09	1.03449e+06	1.21105e+09	3.37294e+08	239643910	7.75618e+06	4.32819e+08	3.21045e+08	1.34421e+06	1.37033e+08	2.93826e+09	2.44845e+08	NF	43415
DNR_035	Kohlrabi	Outer_layer	B2		NF	NF	4.10636e+06	NF	NF	50716599	1342419	4955588	7732968	9.40968e+08	1.26414e+06	5.32066e+08	2.1678e+08	219632897	4.68046e+06	2.90582e+08	2.94729e+08	699131	1.37781e+08	2.20687e+09	1.3344e+08	19976	13857
DNR_055	Kohlrabi	Outer_layer	B3		NF	NF	4.82282e+06	NF	NF	42434796	1050771	4761365	6041961	9.20064e+08	1.71416e+06	5.25847e+08	1.39255e+08	169904362	5.82426e+06	147334241	4.12953e+08	456543	1.13325e+08	3.50401e+09	2.01787e+08	50803	14781
DNR_013	Kohlrabi	Root	B1		NF	NF	2.81982e+06	NF	NF	46298571	1292510	5724092	10505874	1.0514e+09	515370	3.62397e+09	3.04857e+07	4890334046	3.78068e+07	7.77625e+07	4.94524e+08	45189	2.16815e+07	1.48287e+10	2.4363e+09	NF	971294
DNR_033	Kohlrabi	Root	B2		244509	NF	1.72455e+06	NF	NF	20990665	505205	2675950	5517503	5.37391e+08	750907	1.80889e+09	1.06399e+07	2548676825	1.82167e+07	3.18202e+07	2.94432e+08	NF	2.72084e+06	1.43975e+10	1.98367e+09	NF	546982
DNR_053	Kohlrabi	Root	B3		141598	NF	2.62464e+06	46276.8	NF	31192172	919159	3894360	7486731	8.74023e+08	1.00293e+06	2.66926e+09	1.42587e+07	4701271106	2.91828e+07	4.37356e+07	4.01169e+08	NF	3.08364e+06	1.73619e+10	2.30615e+09	NF	546044
QC1	mix sample				2.65745e+09	3.97511e+08	2.51915e+07	3.27163e+06	2.8646e+08	288173462	8386931	58126941	15599790	1.57161e+09	1.16853e+07	1.18606e+09	2.7262e+09	4860838910	6.69311e+06	1.53288e+09	8.03678e+09	3.34225e+06	5.20359e+08	4.77331e+09	1.02428e+09	447045	223840
QC2	mix sample				2.68779e+09	3.45607e+08	3.19919e+07	2.66846e+06	2.24149e+08	322244784	11885484	80543685	20919341	1.78939e+09	1.35765e+07	1.32523e+09	2.93709e+09	5905123520	8.86448e+06	1.60924e+09	8.61529e+09	4.65496e+06	5.75911e+08	5.22463e+09	1.12114e+09	468059	331308
QC3	mix sample				2.26276e+09	3.53144e+08	2.77212e+07	2.52259e+06	2.5182e+08	283050267	9419733	73887582	19274374	1.40084e+09	8.07676e+06	1.25126e+09	2.65714e+09	4737557281	8.54347e+06	1.66184e+09	8.96029e+09	4.13533e+06	5.17273e+08	4.64096e+09	1.03479e+09	852523	249276
QC4	mix sample				1.87562e+09	3.0344e+08	2.8333e+07	2.59487e+06	2.34767e+08	272668779	8619611	68886160	17986267	1.29517e+09	8.58971e+06	1.07826e+09	2.63531e+09	6369215229	4.80097e+06	1.83064e+09	7.43873e+09	7.18234e+06	5.33954e+08	4.83489e+09	1.0444e+09	756296	300199
QC5	mix sample				2.26471e+09	4.34393e+08	2.97326e+07	3.54561e+06	2.94679e+08	294759846	9392248	72006952	20310404	1.29019e+09	7.98992e+06	1.01214e+09	3.10978e+09	5150256240	6.66491e+06	1.84903e+09	8.16968e+09	5.98604e+06	5.22823e+08	4.8244e+09	1.02225e+09	532332	216929
